# Supplementary material for: Structurally Diverse Nitrogen-Rich Scaffolds via Continuous Photo-Click Reactions
Source: Org Lett. 2024 Nov 26;26(49):10559–63. doi: 10.1021/acs.orglett.4c03953 (PMC11650770; doi:10.1021/acs.orglett.4c03953)
Supplement: Supplementary file 2 — ol4c03953_si_002.zip [file ol4c03953_si_002.zip]

Archive with 662 entries (511 files):
- FID for publication/1a.mnova
- FID for publication/1b.mnova
- FID for publication/1c.mnova
- FID for publication/2a.mnova
- FID for publication/2b.mnova
- FID for publication/2c.mnova
- FID for publication/2d.mnova
- FID for publication/2e.mnova
- FID for publication/3a.mnova
- FID for publication/3b.mnova
- FID for publication/3c.mnova
- FID for publication/3d.mnova
- FID for publication/3e.mnova
- FID for publication/3f.mnova
- FID for publication/3g.mnova
- FID for publication/3h.mnova
- FID for publication/3i.mnova
- FID for publication/3j.mnova
- FID for publication/3k.mnova
- FID for publication/3l.mnova
- FID for publication/3m.mnova
- FID for publication/3n.mnova
- FID for publication/3o.mnova
- FID for publication/4a.mnova
- FID for publication/4b.mnova
- FID for publication/4c.mnova
- FID for publication/4d.mnova
- FID for publication/4e.mnova
- FID for publication/4f.mnova
- FID for publication/4g.mnova
- FID for publication/4h.mnova
- FID for publication/5a.mnova
- FID for publication/5b.mnova
- FID for publication/5c.mnova
- FID for publication/5d.mnova
- FID for publication/5g.mnova
- FID for publication/6a and isomer.mnova
- FID for publication/FIDs/
- FID for publication/FIDs/1a/
- FID for publication/FIDs/1a/DC-75-Col2_CARBON_20240126_01.fid/
- FID for publication/FIDs/1a/DC-75-Col2_CARBON_20240126_01.fid/fid
- FID for publication/FIDs/1a/DC-75-Col2_CARBON_20240126_01.fid/log
- FID for publication/FIDs/1a/DC-75-Col2_CARBON_20240126_01.fid/procpar
- FID for publication/FIDs/1a/DC-75-Col2_CARBON_20240126_01.fid/text
- FID for publication/FIDs/1a/DC-75-Col2_FLUORINE_20240126_01.fid/
- FID for publication/FIDs/1a/DC-75-Col2_FLUORINE_20240126_01.fid/fid
- FID for publication/FIDs/1a/DC-75-Col2_FLUORINE_20240126_01.fid/log
- FID for publication/FIDs/1a/DC-75-Col2_FLUORINE_20240126_01.fid/procpar
- FID for publication/FIDs/1a/DC-75-Col2_FLUORINE_20240126_01.fid/text
- FID for publication/FIDs/1a/DC-75-Col2_PROTON_20240126_01.fid/
- FID for publication/FIDs/1a/DC-75-Col2_PROTON_20240126_01.fid/fid
- FID for publication/FIDs/1a/DC-75-Col2_PROTON_20240126_01.fid/log
- FID for publication/FIDs/1a/DC-75-Col2_PROTON_20240126_01.fid/procpar
- FID for publication/FIDs/1a/DC-75-Col2_PROTON_20240126_01.fid/text
- FID for publication/FIDs/1b/
- FID for publication/FIDs/1b/2023Sep11_DC-45-3-FC_13C-1-1.jdf
- FID for publication/FIDs/1b/2023Sep11_DC-45-3-FC_1H-1-1.jdf
- FID for publication/FIDs/1c/
- FID for publication/FIDs/1c/2023Aug19_DC-35-3-FC_13C-1-1.jdf
- FID for publication/FIDs/1c/2023Aug19_DC-35-3-FC_1H-2-1.jdf
- FID for publication/FIDs/1c/2023Nov12_DC-35-3F-Flo_19F-1-1.jdf
- FID for publication/FIDs/2a/
- FID for publication/FIDs/2a/DC-111_CARBON_20241003_01.fid/
- FID for publication/FIDs/2a/DC-111_CARBON_20241003_01.fid/fid
- FID for publication/FIDs/2a/DC-111_CARBON_20241003_01.fid/log
- FID for publication/FIDs/2a/DC-111_CARBON_20241003_01.fid/procpar
- FID for publication/FIDs/2a/DC-111_CARBON_20241003_01.fid/text
- FID for publication/FIDs/2a/DC-111_FLUORINE_20241002_01.fid/
- FID for publication/FIDs/2a/DC-111_FLUORINE_20241002_01.fid/fid
- FID for publication/FIDs/2a/DC-111_FLUORINE_20241002_01.fid/log
- FID for publication/FIDs/2a/DC-111_FLUORINE_20241002_01.fid/procpar
- FID for publication/FIDs/2a/DC-111_FLUORINE_20241002_01.fid/text
- FID for publication/FIDs/2a/DC-111_PROTON_20241002_01.fid/
- FID for publication/FIDs/2a/DC-111_PROTON_20241002_01.fid/fid
- FID for publication/FIDs/2a/DC-111_PROTON_20241002_01.fid/log
- FID for publication/FIDs/2a/DC-111_PROTON_20241002_01.fid/procpar
- FID for publication/FIDs/2a/DC-111_PROTON_20241002_01.fid/text
- FID for publication/FIDs/2b/
- FID for publication/FIDs/2b/2024May11_DC-106-F7_13C-1-1.jdf
- FID for publication/FIDs/2b/2024May11_DC-106-F7_1H-2-1.jdf
- FID for publication/FIDs/2c/
- FID for publication/FIDs/2c/2024May12_DC-106-2_13C-1-1.jdf
- FID for publication/FIDs/2c/2024May12_DC-106-2_1H-2-1.jdf
- FID for publication/FIDs/2d/
- FID for publication/FIDs/2d/DC-38-F16-23_CARBON_20230823_01.fid/
- FID for publication/FIDs/2d/DC-38-F16-23_CARBON_20230823_01.fid/fid
- FID for publication/FIDs/2d/DC-38-F16-23_CARBON_20230823_01.fid/log
- FID for publication/FIDs/2d/DC-38-F16-23_CARBON_20230823_01.fid/procpar
- FID for publication/FIDs/2d/DC-38-F16-23_CARBON_20230823_01.fid/text
- FID for publication/FIDs/2d/DC-38-F16-23_FLUORINE_20230823_01.fid/
- FID for publication/FIDs/2d/DC-38-F16-23_FLUORINE_20230823_01.fid/fid
- FID for publication/FIDs/2d/DC-38-F16-23_FLUORINE_20230823_01.fid/log
- FID for publication/FIDs/2d/DC-38-F16-23_FLUORINE_20230823_01.fid/procpar
- FID for publication/FIDs/2d/DC-38-F16-23_FLUORINE_20230823_01.fid/text
- FID for publication/FIDs/2d/DC-38-F16-23_PROTON_20230823_01.fid/
- FID for publication/FIDs/2d/DC-38-F16-23_PROTON_20230823_01.fid/fid
- FID for publication/FIDs/2d/DC-38-F16-23_PROTON_20230823_01.fid/log
- FID for publication/FIDs/2d/DC-38-F16-23_PROTON_20230823_01.fid/procpar
- FID for publication/FIDs/2d/DC-38-F16-23_PROTON_20230823_01.fid/text
- FID for publication/FIDs/2e/
- FID for publication/FIDs/2e/DC-154-F2_PROTON_20241003_01.fid/
- FID for publication/FIDs/2e/DC-154-F2_PROTON_20241003_01.fid/fid
- FID for publication/FIDs/2e/DC-154-F2_PROTON_20241003_01.fid/log
- FID for publication/FIDs/2e/DC-154-F2_PROTON_20241003_01.fid/procpar
- FID for publication/FIDs/2e/DC-154-F2_PROTON_20241003_01.fid/text
- FID for publication/FIDs/3a/
- FID for publication/FIDs/3a/DC-82-F_CARBON_20240213_01.fid/
- FID for publication/FIDs/3a/DC-82-F_CARBON_20240213_01.fid/fid
- FID for publication/FIDs/3a/DC-82-F_CARBON_20240213_01.fid/log
- FID for publication/FIDs/3a/DC-82-F_CARBON_20240213_01.fid/procpar
- FID for publication/FIDs/3a/DC-82-F_CARBON_20240213_01.fid/text
- FID for publication/FIDs/3a/DC-82-F_FLUORINE_20240213_01.fid/
- FID for publication/FIDs/3a/DC-82-F_FLUORINE_20240213_01.fid/fid
- FID for publication/FIDs/3a/DC-82-F_FLUORINE_20240213_01.fid/log
- FID for publication/FIDs/3a/DC-82-F_FLUORINE_20240213_01.fid/procpar
- FID for publication/FIDs/3a/DC-82-F_FLUORINE_20240213_01.fid/text
- FID for publication/FIDs/3a/DC-82-F_gHSQCAD_20240213_01.fid/
- FID for publication/FIDs/3a/DC-82-F_gHSQCAD_20240213_01.fid/fid
- FID for publication/FIDs/3a/DC-82-F_gHSQCAD_20240213_01.fid/log
- FID for publication/FIDs/3a/DC-82-F_gHSQCAD_20240213_01.fid/procpar
- FID for publication/FIDs/3a/DC-82-F_gHSQCAD_20240213_01.fid/text
- FID for publication/FIDs/3a/DC-82-F_PROTON_20240213_01.fid/
- FID for publication/FIDs/3a/DC-82-F_PROTON_20240213_01.fid/fid
- FID for publication/FIDs/3a/DC-82-F_PROTON_20240213_01.fid/log
- FID for publication/FIDs/3a/DC-82-F_PROTON_20240213_01.fid/procpar
- FID for publication/FIDs/3a/DC-82-F_PROTON_20240213_01.fid/text
- FID for publication/FIDs/3b/
- FID for publication/FIDs/3b/DC-109-F_CARBON_20240530_01.fid/
- FID for publication/FIDs/3b/DC-109-F_CARBON_20240530_01.fid/fid
- FID for publication/FIDs/3b/DC-109-F_CARBON_20240530_01.fid/log
- FID for publication/FIDs/3b/DC-109-F_CARBON_20240530_01.fid/procpar
- FID for publication/FIDs/3b/DC-109-F_CARBON_20240530_01.fid/text
- FID for publication/FIDs/3b/DC-109-F_gHSQCAD_20240530_01.fid/
- FID for publication/FIDs/3b/DC-109-F_gHSQCAD_20240530_01.fid/fid
- FID for publication/FIDs/3b/DC-109-F_gHSQCAD_20240530_01.fid/log
- FID for publication/FIDs/3b/DC-109-F_gHSQCAD_20240530_01.fid/procpar
- FID for publication/FIDs/3b/DC-109-F_gHSQCAD_20240530_01.fid/text
- FID for publication/FIDs/3b/DC-109-F_PROTON_20240530_01.fid/
- FID for publication/FIDs/3b/DC-109-F_PROTON_20240530_01.fid/fid
- FID for publication/FIDs/3b/DC-109-F_PROTON_20240530_01.fid/log
- FID for publication/FIDs/3b/DC-109-F_PROTON_20240530_01.fid/procpar
- FID for publication/FIDs/3b/DC-109-F_PROTON_20240530_01.fid/text
- FID for publication/FIDs/3b/DC-109-F_PROTON_20240530_02.fid/
- FID for publication/FIDs/3b/DC-109-F_PROTON_20240530_02.fid/fid
- FID for publication/FIDs/3b/DC-109-F_PROTON_20240530_02.fid/log
- FID for publication/FIDs/3b/DC-109-F_PROTON_20240530_02.fid/procpar
- FID for publication/FIDs/3b/DC-109-F_PROTON_20240530_02.fid/text
- FID for publication/FIDs/3c/
- FID for publication/FIDs/3c/2023Nov13_DC-58-Flo_19F-1-1.jdf
- FID for publication/FIDs/3c/2023Oct25_DC-58-WF_1H-1-1.jdf
- FID for publication/FIDs/3c/2023Oct26_DC-58-WF_13C-1-1.jdf
- FID for publication/FIDs/3c/2023Oct26_DC-58-WF_HSQC-1-1.jdf
- FID for publication/FIDs/3d/
- FID for publication/FIDs/3d/DC-154-E_CARBON_20240919_01.fid/
- FID for publication/FIDs/3d/DC-154-E_CARBON_20240919_01.fid/fid
- FID for publication/FIDs/3d/DC-154-E_CARBON_20240919_01.fid/log
- FID for publication/FIDs/3d/DC-154-E_CARBON_20240919_01.fid/procpar
- FID for publication/FIDs/3d/DC-154-E_CARBON_20240919_01.fid/text
- FID for publication/FIDs/3d/DC-154-E_FLUORINE_20240919_01.fid/
- FID for publication/FIDs/3d/DC-154-E_FLUORINE_20240919_01.fid/fid
- FID for publication/FIDs/3d/DC-154-E_FLUORINE_20240919_01.fid/log
- FID for publication/FIDs/3d/DC-154-E_FLUORINE_20240919_01.fid/procpar
- FID for publication/FIDs/3d/DC-154-E_FLUORINE_20240919_01.fid/text
- FID for publication/FIDs/3d/DC-154-E_HSQCAD_20240919_01.fid/
- FID for publication/FIDs/3d/DC-154-E_HSQCAD_20240919_01.fid/fid
- FID for publication/FIDs/3d/DC-154-E_HSQCAD_20240919_01.fid/log
- FID for publication/FIDs/3d/DC-154-E_HSQCAD_20240919_01.fid/procpar
- FID for publication/FIDs/3d/DC-154-E_HSQCAD_20240919_01.fid/text
- FID for publication/FIDs/3d/DC-154-E_PROTON_20240919_01.fid/
- FID for publication/FIDs/3d/DC-154-E_PROTON_20240919_01.fid/fid
- FID for publication/FIDs/3d/DC-154-E_PROTON_20240919_01.fid/log
- FID for publication/FIDs/3d/DC-154-E_PROTON_20240919_01.fid/procpar
- FID for publication/FIDs/3d/DC-154-E_PROTON_20240919_01.fid/text
- FID for publication/FIDs/3e/
- FID for publication/FIDs/3e/DC-113-F_CARBON_20240530_01.fid/
- FID for publication/FIDs/3e/DC-113-F_CARBON_20240530_01.fid/fid
- FID for publication/FIDs/3e/DC-113-F_CARBON_20240530_01.fid/log
- FID for publication/FIDs/3e/DC-113-F_CARBON_20240530_01.fid/procpar
- FID for publication/FIDs/3e/DC-113-F_CARBON_20240530_01.fid/text
- FID for publication/FIDs/3e/DC-113-F_FLUORINE_20240530_01.fid/
- FID for publication/FIDs/3e/DC-113-F_FLUORINE_20240530_01.fid/fid
- FID for publication/FIDs/3e/DC-113-F_FLUORINE_20240530_01.fid/log
- FID for publication/FIDs/3e/DC-113-F_FLUORINE_20240530_01.fid/procpar
- FID for publication/FIDs/3e/DC-113-F_FLUORINE_20240530_01.fid/text
- FID for publication/FIDs/3e/DC-113-F_gHSQCAD_20240530_01.fid/
- FID for publication/FIDs/3e/DC-113-F_gHSQCAD_20240530_01.fid/fid
- FID for publication/FIDs/3e/DC-113-F_gHSQCAD_20240530_01.fid/log
- FID for publication/FIDs/3e/DC-113-F_gHSQCAD_20240530_01.fid/procpar
- FID for publication/FIDs/3e/DC-113-F_gHSQCAD_20240530_01.fid/text
- FID for publication/FIDs/3e/DC-113-F_PROTON_20240530_01.fid/
- FID for publication/FIDs/3e/DC-113-F_PROTON_20240530_01.fid/fid
- FID for publication/FIDs/3e/DC-113-F_PROTON_20240530_01.fid/log
- FID for publication/FIDs/3e/DC-113-F_PROTON_20240530_01.fid/procpar
- FID for publication/FIDs/3e/DC-113-F_PROTON_20240530_01.fid/text
- FID for publication/FIDs/3f/
- FID for publication/FIDs/3f/DC-112-F_CARBON_20240530_01.fid/
- FID for publication/FIDs/3f/DC-112-F_CARBON_20240530_01.fid/fid
- FID for publication/FIDs/3f/DC-112-F_CARBON_20240530_01.fid/log
- FID for publication/FIDs/3f/DC-112-F_CARBON_20240530_01.fid/procpar
- FID for publication/FIDs/3f/DC-112-F_CARBON_20240530_01.fid/text
- FID for publication/FIDs/3f/DC-112-F_FLUORINE_20240530_01.fid/
- FID for publication/FIDs/3f/DC-112-F_FLUORINE_20240530_01.fid/fid
- FID for publication/FIDs/3f/DC-112-F_FLUORINE_20240530_01.fid/log
- FID for publication/FIDs/3f/DC-112-F_FLUORINE_20240530_01.fid/procpar
- FID for publication/FIDs/3f/DC-112-F_FLUORINE_20240530_01.fid/text
- FID for publication/FIDs/3f/DC-112-F_gHSQCAD_20240530_01.fid/
- FID for publication/FIDs/3f/DC-112-F_gHSQCAD_20240530_01.fid/fid
- FID for publication/FIDs/3f/DC-112-F_gHSQCAD_20240530_01.fid/log
- FID for publication/FIDs/3f/DC-112-F_gHSQCAD_20240530_01.fid/procpar
- FID for publication/FIDs/3f/DC-112-F_gHSQCAD_20240530_01.fid/text
- FID for publication/FIDs/3f/DC-112-F_PROTON_20240530_01.fid/
- FID for publication/FIDs/3f/DC-112-F_PROTON_20240530_01.fid/fid
- FID for publication/FIDs/3f/DC-112-F_PROTON_20240530_01.fid/log
- FID for publication/FIDs/3f/DC-112-F_PROTON_20240530_01.fid/procpar
- FID for publication/FIDs/3f/DC-112-F_PROTON_20240530_01.fid/text
- FID for publication/FIDs/3g/
- FID for publication/FIDs/3g/DC-115-F_CARBON_20240601_01.fid/
- FID for publication/FIDs/3g/DC-115-F_CARBON_20240601_01.fid/fid
- FID for publication/FIDs/3g/DC-115-F_CARBON_20240601_01.fid/log
- FID for publication/FIDs/3g/DC-115-F_CARBON_20240601_01.fid/procpar
- FID for publication/FIDs/3g/DC-115-F_CARBON_20240601_01.fid/text
- FID for publication/FIDs/3g/DC-115-F_FLUORINE_20240531_01.fid/
- FID for publication/FIDs/3g/DC-115-F_FLUORINE_20240531_01.fid/fid
- FID for publication/FIDs/3g/DC-115-F_FLUORINE_20240531_01.fid/log
- FID for publication/FIDs/3g/DC-115-F_FLUORINE_20240531_01.fid/procpar
- FID for publication/FIDs/3g/DC-115-F_FLUORINE_20240531_01.fid/text
- FID for publication/FIDs/3g/DC-115-F_gHSQCAD_20240601_01.fid/
- FID for publication/FIDs/3g/DC-115-F_gHSQCAD_20240601_01.fid/fid
- FID for publication/FIDs/3g/DC-115-F_gHSQCAD_20240601_01.fid/log
- FID for publication/FIDs/3g/DC-115-F_gHSQCAD_20240601_01.fid/procpar
- FID for publication/FIDs/3g/DC-115-F_gHSQCAD_20240601_01.fid/text
- FID for publication/FIDs/3g/DC-115-F_PROTON_20240531_01.fid/
- FID for publication/FIDs/3g/DC-115-F_PROTON_20240531_01.fid/fid
- FID for publication/FIDs/3g/DC-115-F_PROTON_20240531_01.fid/log
- FID for publication/FIDs/3g/DC-115-F_PROTON_20240531_01.fid/procpar
- FID for publication/FIDs/3g/DC-115-F_PROTON_20240531_01.fid/text
- FID for publication/FIDs/3h/
- FID for publication/FIDs/3h/2024Jun02_DC-114-F_19F-1-1.jdf
- FID for publication/FIDs/3h/2024Jun06_DC-114-F_13C-1-1.jdf
- FID for publication/FIDs/3h/2024Jun06_DC-114-F_1H-1-1.jdf
- FID for publication/FIDs/3h/2024Jun06_DC-114-F_1H-2-1.jdf
- FID for publication/FIDs/3h/2024Jun06_DC-114-F_HSQC-1-1.jdf
- FID for publication/FIDs/3i/
- FID for publication/FIDs/3i/DC-131-Rec-F_CARBON_20240727_01.fid/
- FID for publication/FIDs/3i/DC-131-Rec-F_CARBON_20240727_01.fid/fid
- FID for publication/FIDs/3i/DC-131-Rec-F_CARBON_20240727_01.fid/log
- FID for publication/FIDs/3i/DC-131-Rec-F_CARBON_20240727_01.fid/procpar
- FID for publication/FIDs/3i/DC-131-Rec-F_CARBON_20240727_01.fid/text
- FID for publication/FIDs/3i/DC-131-Rec-F_FLUORINE_20240727_01.fid/
- FID for publication/FIDs/3i/DC-131-Rec-F_FLUORINE_20240727_01.fid/fid
- FID for publication/FIDs/3i/DC-131-Rec-F_FLUORINE_20240727_01.fid/log
- FID for publication/FIDs/3i/DC-131-Rec-F_FLUORINE_20240727_01.fid/procpar
- FID for publication/FIDs/3i/DC-131-Rec-F_FLUORINE_20240727_01.fid/text
- FID for publication/FIDs/3i/DC-131-Rec-F_gHSQCAD_20240727_01.fid/
- FID for publication/FIDs/3i/DC-131-Rec-F_gHSQCAD_20240727_01.fid/fid
- FID for publication/FIDs/3i/DC-131-Rec-F_gHSQCAD_20240727_01.fid/log
- FID for publication/FIDs/3i/DC-131-Rec-F_gHSQCAD_20240727_01.fid/procpar
- FID for publication/FIDs/3i/DC-131-Rec-F_gHSQCAD_20240727_01.fid/text
- FID for publication/FIDs/3i/DC-131-Rec-F_PROTON_20240727_01.fid/
- FID for publication/FIDs/3i/DC-131-Rec-F_PROTON_20240727_01.fid/fid
- FID for publication/FIDs/3i/DC-131-Rec-F_PROTON_20240727_01.fid/log
- FID for publication/FIDs/3i/DC-131-Rec-F_PROTON_20240727_01.fid/procpar
- FID for publication/FIDs/3i/DC-131-Rec-F_PROTON_20240727_01.fid/text
- FID for publication/FIDs/3j/
- FID for publication/FIDs/3j/DC-140-BS_CARBON_20240809_01.fid/
- FID for publication/FIDs/3j/DC-140-BS_CARBON_20240809_01.fid/fid
- FID for publication/FIDs/3j/DC-140-BS_CARBON_20240809_01.fid/log
- FID for publication/FIDs/3j/DC-140-BS_CARBON_20240809_01.fid/procpar
- FID for publication/FIDs/3j/DC-140-BS_CARBON_20240809_01.fid/text
- FID for publication/FIDs/3j/DC-140-BS_FLUORINE_20240809_01.fid/
- FID for publication/FIDs/3j/DC-140-BS_FLUORINE_20240809_01.fid/fid
- FID for publication/FIDs/3j/DC-140-BS_FLUORINE_20240809_01.fid/log
- FID for publication/FIDs/3j/DC-140-BS_FLUORINE_20240809_01.fid/procpar
- FID for publication/FIDs/3j/DC-140-BS_FLUORINE_20240809_01.fid/text
- FID for publication/FIDs/3j/DC-140-BS_gHSQCAD_20240812_01.fid/
- FID for publication/FIDs/3j/DC-140-BS_gHSQCAD_20240812_01.fid/fid
- FID for publication/FIDs/3j/DC-140-BS_gHSQCAD_20240812_01.fid/log
- FID for publication/FIDs/3j/DC-140-BS_gHSQCAD_20240812_01.fid/procpar
- FID for publication/FIDs/3j/DC-140-BS_gHSQCAD_20240812_01.fid/text
- FID for publication/FIDs/3j/DC-140-BS_PROTON_20240809_01.fid/
- FID for publication/FIDs/3j/DC-140-BS_PROTON_20240809_01.fid/fid
- FID for publication/FIDs/3j/DC-140-BS_PROTON_20240809_01.fid/log
- FID for publication/FIDs/3j/DC-140-BS_PROTON_20240809_01.fid/procpar
- FID for publication/FIDs/3j/DC-140-BS_PROTON_20240809_01.fid/text
- FID for publication/FIDs/3j/DC-140-BS_PROTON_20240812_01.fid/
- FID for publication/FIDs/3j/DC-140-BS_PROTON_20240812_01.fid/fid
- FID for publication/FIDs/3j/DC-140-BS_PROTON_20240812_01.fid/log
- FID for publication/FIDs/3j/DC-140-BS_PROTON_20240812_01.fid/procpar
- FID for publication/FIDs/3j/DC-140-BS_PROTON_20240812_01.fid/text
- FID for publication/FIDs/3k/
- FID for publication/FIDs/3k/DC-135-F_CARBON_20240728_01.fid/
- FID for publication/FIDs/3k/DC-135-F_CARBON_20240728_01.fid/fid
- FID for publication/FIDs/3k/DC-135-F_CARBON_20240728_01.fid/log
- FID for publication/FIDs/3k/DC-135-F_CARBON_20240728_01.fid/procpar
- FID for publication/FIDs/3k/DC-135-F_CARBON_20240728_01.fid/text
- FID for publication/FIDs/3k/DC-135-F_FLUORINE_20240728_01.fid/
- FID for publication/FIDs/3k/DC-135-F_FLUORINE_20240728_01.fid/fid
- FID for publication/FIDs/3k/DC-135-F_FLUORINE_20240728_01.fid/log
- FID for publication/FIDs/3k/DC-135-F_FLUORINE_20240728_01.fid/procpar
- FID for publication/FIDs/3k/DC-135-F_FLUORINE_20240728_01.fid/text
[truncated: 362 more entries]
