# Supplementary material for: Structurally Diverse Nitrogen-Rich Scaffolds via Continuous Photo-Click Reactions
Source: Org Lett. 2024 Nov 26;26(49):10559–63. doi: 10.1021/acs.orglett.4c03953 (PMC11650770; doi:10.1021/acs.orglett.4c03953)
Supplement: Supplementary file 2 — ol4c03953_si_002.zip [file ol4c03953_si_002.zip › FID for publication/FIDs/1a/DC-75-Col2_CARBON_20240126_01.fid/log]

Fri Jan 26 17:04:36 2024: Experiment started
Fri Jan 26 17:09:11 2024: BS 1 completed
Fri Jan 26 17:09:27 2024: BS 2 completed
Fri Jan 26 17:09:43 2024: BS 3 completed
Fri Jan 26 17:09:59 2024: BS 4 completed
Fri Jan 26 17:10:15 2024: BS 5 completed
Fri Jan 26 17:10:31 2024: BS 6 completed
Fri Jan 26 17:10:47 2024: BS 7 completed
Fri Jan 26 17:11:03 2024: BS 8 completed
Fri Jan 26 17:11:19 2024: BS 9 completed
Fri Jan 26 17:11:35 2024: BS 10 completed
Fri Jan 26 17:11:51 2024: BS 11 completed
Fri Jan 26 17:12:07 2024: BS 12 completed
Fri Jan 26 17:12:23 2024: BS 13 completed
Fri Jan 26 17:12:39 2024: BS 14 completed
Fri Jan 26 17:12:55 2024: BS 15 completed
Fri Jan 26 17:13:11 2024: BS 16 completed
Fri Jan 26 17:13:27 2024: BS 17 completed
Fri Jan 26 17:13:43 2024: BS 18 completed
Fri Jan 26 17:13:59 2024: BS 19 completed
Fri Jan 26 17:14:15 2024: BS 20 completed
Fri Jan 26 17:14:31 2024: BS 21 completed
Fri Jan 26 17:14:47 2024: BS 22 completed
Fri Jan 26 17:15:03 2024: BS 23 completed
Fri Jan 26 17:15:19 2024: BS 24 completed
Fri Jan 26 17:15:35 2024: BS 25 completed
Fri Jan 26 17:15:51 2024: BS 26 completed
Fri Jan 26 17:16:07 2024: BS 27 completed
Fri Jan 26 17:16:23 2024: BS 28 completed
Fri Jan 26 17:16:39 2024: BS 29 completed
Fri Jan 26 17:16:55 2024: BS 30 completed
Fri Jan 26 17:17:11 2024: BS 31 completed
Fri Jan 26 17:17:27 2024: BS 32 completed
Fri Jan 26 17:17:43 2024: BS 33 completed
Fri Jan 26 17:17:59 2024: BS 34 completed
Fri Jan 26 17:18:15 2024: BS 35 completed
Fri Jan 26 17:18:31 2024: BS 36 completed
Fri Jan 26 17:18:47 2024: BS 37 completed
Fri Jan 26 17:19:03 2024: BS 38 completed
Fri Jan 26 17:19:19 2024: BS 39 completed
Fri Jan 26 17:19:35 2024: BS 40 completed
Fri Jan 26 17:19:51 2024: BS 41 completed
Fri Jan 26 17:20:07 2024: BS 42 completed
Fri Jan 26 17:20:23 2024: BS 43 completed
Fri Jan 26 17:20:39 2024: BS 44 completed
Fri Jan 26 17:20:55 2024: BS 45 completed
Fri Jan 26 17:21:11 2024: BS 46 completed
Fri Jan 26 17:21:27 2024: BS 47 completed
Fri Jan 26 17:21:43 2024: BS 48 completed
Fri Jan 26 17:21:59 2024: BS 49 completed
Fri Jan 26 17:22:15 2024: BS 50 completed
Fri Jan 26 17:22:31 2024: BS 51 completed
Fri Jan 26 17:22:47 2024: BS 52 completed
Fri Jan 26 17:23:03 2024: BS 53 completed
Fri Jan 26 17:23:19 2024: BS 54 completed
Fri Jan 26 17:23:35 2024: BS 55 completed
Fri Jan 26 17:23:51 2024: BS 56 completed
Fri Jan 26 17:24:07 2024: BS 57 completed
Fri Jan 26 17:24:23 2024: BS 58 completed
Fri Jan 26 17:24:39 2024: BS 59 completed
Fri Jan 26 17:24:55 2024: BS 60 completed
Fri Jan 26 17:25:11 2024: BS 61 completed
Fri Jan 26 17:25:27 2024: BS 62 completed
Fri Jan 26 17:25:43 2024: BS 63 completed
Fri Jan 26 17:25:59 2024: BS 64 completed
Fri Jan 26 17:26:15 2024: BS 65 completed
Fri Jan 26 17:26:31 2024: BS 66 completed
Fri Jan 26 17:26:47 2024: BS 67 completed
Fri Jan 26 17:27:03 2024: BS 68 completed
Fri Jan 26 17:27:19 2024: BS 69 completed
Fri Jan 26 17:27:35 2024: BS 70 completed
Fri Jan 26 17:27:51 2024: BS 71 completed
Fri Jan 26 17:28:07 2024: BS 72 completed
Fri Jan 26 17:28:23 2024: BS 73 completed
Fri Jan 26 17:28:39 2024: BS 74 completed
Fri Jan 26 17:28:55 2024: BS 75 completed
Fri Jan 26 17:29:11 2024: BS 76 completed
Fri Jan 26 17:29:27 2024: BS 77 completed
Fri Jan 26 17:29:43 2024: BS 78 completed
Fri Jan 26 17:29:59 2024: BS 79 completed
Fri Jan 26 17:30:15 2024: BS 80 completed
Fri Jan 26 17:30:31 2024: BS 81 completed
Fri Jan 26 17:30:47 2024: BS 82 completed
Fri Jan 26 17:31:03 2024: BS 83 completed
Fri Jan 26 17:31:19 2024: BS 84 completed
Fri Jan 26 17:31:35 2024: BS 85 completed
Fri Jan 26 17:31:51 2024: BS 86 completed
Fri Jan 26 17:32:07 2024: BS 87 completed
Fri Jan 26 17:32:23 2024: BS 88 completed
Fri Jan 26 17:32:39 2024: BS 89 completed
Fri Jan 26 17:32:55 2024: BS 90 completed
Fri Jan 26 17:33:11 2024: BS 91 completed
Fri Jan 26 17:33:27 2024: BS 92 completed
Fri Jan 26 17:33:43 2024: BS 93 completed
Fri Jan 26 17:33:59 2024: BS 94 completed
Fri Jan 26 17:34:15 2024: BS 95 completed
Fri Jan 26 17:34:31 2024: BS 96 completed
Fri Jan 26 17:34:47 2024: BS 97 completed
Fri Jan 26 17:35:03 2024: BS 98 completed
Fri Jan 26 17:35:19 2024: BS 99 completed
Fri Jan 26 17:35:35 2024: BS 100 completed
Fri Jan 26 17:35:51 2024: BS 101 completed
Fri Jan 26 17:36:07 2024: BS 102 completed
Fri Jan 26 17:36:23 2024: BS 103 completed
Fri Jan 26 17:36:39 2024: BS 104 completed
Fri Jan 26 17:36:55 2024: BS 105 completed
Fri Jan 26 17:37:11 2024: BS 106 completed
Fri Jan 26 17:37:27 2024: BS 107 completed
Fri Jan 26 17:37:43 2024: BS 108 completed
Fri Jan 26 17:37:59 2024: BS 109 completed
Fri Jan 26 17:38:15 2024: BS 110 completed
Fri Jan 26 17:38:31 2024: BS 111 completed
Fri Jan 26 17:38:47 2024: BS 112 completed
Fri Jan 26 17:39:03 2024: BS 113 completed
Fri Jan 26 17:39:19 2024: BS 114 completed
Fri Jan 26 17:39:35 2024: BS 115 completed
Fri Jan 26 17:39:51 2024: BS 116 completed
Fri Jan 26 17:40:07 2024: BS 117 completed
Fri Jan 26 17:40:23 2024: BS 118 completed
Fri Jan 26 17:40:39 2024: BS 119 completed
Fri Jan 26 17:40:55 2024: BS 120 completed
Fri Jan 26 17:41:11 2024: BS 121 completed
Fri Jan 26 17:41:27 2024: BS 122 completed
Fri Jan 26 17:41:43 2024: BS 123 completed
Fri Jan 26 17:41:59 2024: BS 124 completed
