# Supplementary material for: Structurally Diverse Nitrogen-Rich Scaffolds via Continuous Photo-Click Reactions
Source: Org Lett. 2024 Nov 26;26(49):10559–63. doi: 10.1021/acs.orglett.4c03953 (PMC11650770; doi:10.1021/acs.orglett.4c03953)
Supplement: Supplementary file 2 — ol4c03953_si_002.zip [file ol4c03953_si_002.zip › FID for publication/FIDs/1a/DC-75-Col2_FLUORINE_20240126_01.fid/log]

Fri Jan 26 08:55:24 2024: Experiment started
Fri Jan 26 08:55:34 2024: BS 1 completed
Fri Jan 26 08:55:38 2024: BS 2 completed
Fri Jan 26 08:55:42 2024: BS 3 completed
Fri Jan 26 08:55:46 2024: BS 4 completed
Fri Jan 26 08:55:50 2024: BS 5 completed
Fri Jan 26 08:55:54 2024: BS 6 completed
Fri Jan 26 08:55:58 2024: BS 7 completed
Fri Jan 26 08:56:02 2024: BS 8 completed
Fri Jan 26 08:56:06 2024: BS 9 completed
Fri Jan 26 08:56:10 2024: BS 10 completed
Fri Jan 26 08:56:14 2024: BS 11 completed
Fri Jan 26 08:56:18 2024: BS 12 completed
Fri Jan 26 08:56:22 2024: BS 13 completed
Fri Jan 26 08:56:26 2024: BS 14 completed
Fri Jan 26 08:56:30 2024: BS 15 completed
