# Supplementary material for: Structurally Diverse Nitrogen-Rich Scaffolds via Continuous Photo-Click Reactions
Source: Org Lett. 2024 Nov 26;26(49):10559–63. doi: 10.1021/acs.orglett.4c03953 (PMC11650770; doi:10.1021/acs.orglett.4c03953)
Supplement: Supplementary file 2 — ol4c03953_si_002.zip [file ol4c03953_si_002.zip › FID for publication/FIDs/2a/DC-111_CARBON_20241003_01.fid/log]

Thu Oct  3 00:05:31 2024: Experiment started
Thu Oct  3 00:10:07 2024: BS 1 completed
Thu Oct  3 00:10:23 2024: BS 2 completed
Thu Oct  3 00:10:39 2024: BS 3 completed
Thu Oct  3 00:10:55 2024: BS 4 completed
Thu Oct  3 00:11:11 2024: BS 5 completed
Thu Oct  3 00:11:27 2024: BS 6 completed
Thu Oct  3 00:11:43 2024: BS 7 completed
Thu Oct  3 00:11:59 2024: BS 8 completed
Thu Oct  3 00:12:15 2024: BS 9 completed
Thu Oct  3 00:12:31 2024: BS 10 completed
Thu Oct  3 00:12:47 2024: BS 11 completed
Thu Oct  3 00:13:03 2024: BS 12 completed
Thu Oct  3 00:13:19 2024: BS 13 completed
Thu Oct  3 00:13:35 2024: BS 14 completed
Thu Oct  3 00:13:51 2024: BS 15 completed
Thu Oct  3 00:14:07 2024: BS 16 completed
Thu Oct  3 00:14:23 2024: BS 17 completed
Thu Oct  3 00:14:39 2024: BS 18 completed
Thu Oct  3 00:14:55 2024: BS 19 completed
Thu Oct  3 00:15:11 2024: BS 20 completed
Thu Oct  3 00:15:27 2024: BS 21 completed
Thu Oct  3 00:15:43 2024: BS 22 completed
Thu Oct  3 00:15:59 2024: BS 23 completed
Thu Oct  3 00:16:15 2024: BS 24 completed
Thu Oct  3 00:16:31 2024: BS 25 completed
Thu Oct  3 00:16:47 2024: BS 26 completed
Thu Oct  3 00:17:03 2024: BS 27 completed
Thu Oct  3 00:17:19 2024: BS 28 completed
Thu Oct  3 00:17:35 2024: BS 29 completed
Thu Oct  3 00:17:51 2024: BS 30 completed
Thu Oct  3 00:18:07 2024: BS 31 completed
Thu Oct  3 00:18:23 2024: BS 32 completed
Thu Oct  3 00:18:39 2024: BS 33 completed
Thu Oct  3 00:18:55 2024: BS 34 completed
Thu Oct  3 00:19:11 2024: BS 35 completed
Thu Oct  3 00:19:27 2024: BS 36 completed
Thu Oct  3 00:19:43 2024: BS 37 completed
Thu Oct  3 00:19:59 2024: BS 38 completed
Thu Oct  3 00:20:15 2024: BS 39 completed
Thu Oct  3 00:20:31 2024: BS 40 completed
Thu Oct  3 00:20:47 2024: BS 41 completed
Thu Oct  3 00:21:03 2024: BS 42 completed
Thu Oct  3 00:21:19 2024: BS 43 completed
Thu Oct  3 00:21:35 2024: BS 44 completed
Thu Oct  3 00:21:51 2024: BS 45 completed
Thu Oct  3 00:22:07 2024: BS 46 completed
Thu Oct  3 00:22:23 2024: BS 47 completed
Thu Oct  3 00:22:39 2024: BS 48 completed
Thu Oct  3 00:22:55 2024: BS 49 completed
Thu Oct  3 00:23:11 2024: BS 50 completed
Thu Oct  3 00:23:27 2024: BS 51 completed
Thu Oct  3 00:23:43 2024: BS 52 completed
Thu Oct  3 00:23:59 2024: BS 53 completed
Thu Oct  3 00:24:15 2024: BS 54 completed
Thu Oct  3 00:24:31 2024: BS 55 completed
Thu Oct  3 00:24:47 2024: BS 56 completed
Thu Oct  3 00:25:03 2024: BS 57 completed
Thu Oct  3 00:25:19 2024: BS 58 completed
Thu Oct  3 00:25:35 2024: BS 59 completed
Thu Oct  3 00:25:51 2024: BS 60 completed
Thu Oct  3 00:26:07 2024: BS 61 completed
Thu Oct  3 00:26:23 2024: BS 62 completed
Thu Oct  3 00:26:39 2024: BS 63 completed
Thu Oct  3 00:26:55 2024: BS 64 completed
Thu Oct  3 00:27:11 2024: BS 65 completed
Thu Oct  3 00:27:27 2024: BS 66 completed
Thu Oct  3 00:27:43 2024: BS 67 completed
Thu Oct  3 00:27:59 2024: BS 68 completed
Thu Oct  3 00:28:15 2024: BS 69 completed
Thu Oct  3 00:28:31 2024: BS 70 completed
Thu Oct  3 00:28:47 2024: BS 71 completed
Thu Oct  3 00:29:03 2024: BS 72 completed
Thu Oct  3 00:29:19 2024: BS 73 completed
Thu Oct  3 00:29:35 2024: BS 74 completed
Thu Oct  3 00:29:51 2024: BS 75 completed
Thu Oct  3 00:30:07 2024: BS 76 completed
Thu Oct  3 00:30:23 2024: BS 77 completed
Thu Oct  3 00:30:39 2024: BS 78 completed
Thu Oct  3 00:30:55 2024: BS 79 completed
Thu Oct  3 00:31:11 2024: BS 80 completed
Thu Oct  3 00:31:27 2024: BS 81 completed
Thu Oct  3 00:31:43 2024: BS 82 completed
Thu Oct  3 00:31:59 2024: BS 83 completed
Thu Oct  3 00:32:15 2024: BS 84 completed
Thu Oct  3 00:32:31 2024: BS 85 completed
Thu Oct  3 00:32:47 2024: BS 86 completed
Thu Oct  3 00:33:03 2024: BS 87 completed
Thu Oct  3 00:33:19 2024: BS 88 completed
Thu Oct  3 00:33:35 2024: BS 89 completed
Thu Oct  3 00:33:51 2024: BS 90 completed
Thu Oct  3 00:34:07 2024: BS 91 completed
Thu Oct  3 00:34:23 2024: BS 92 completed
Thu Oct  3 00:34:39 2024: BS 93 completed
Thu Oct  3 00:34:55 2024: BS 94 completed
Thu Oct  3 00:35:11 2024: BS 95 completed
Thu Oct  3 00:35:27 2024: BS 96 completed
Thu Oct  3 00:35:43 2024: BS 97 completed
Thu Oct  3 00:35:59 2024: BS 98 completed
Thu Oct  3 00:36:15 2024: BS 99 completed
Thu Oct  3 00:36:31 2024: BS 100 completed
Thu Oct  3 00:36:47 2024: BS 101 completed
Thu Oct  3 00:37:03 2024: BS 102 completed
Thu Oct  3 00:37:19 2024: BS 103 completed
Thu Oct  3 00:37:35 2024: BS 104 completed
Thu Oct  3 00:37:51 2024: BS 105 completed
Thu Oct  3 00:38:07 2024: BS 106 completed
Thu Oct  3 00:38:23 2024: BS 107 completed
Thu Oct  3 00:38:39 2024: BS 108 completed
Thu Oct  3 00:38:55 2024: BS 109 completed
Thu Oct  3 00:39:11 2024: BS 110 completed
Thu Oct  3 00:39:27 2024: BS 111 completed
Thu Oct  3 00:39:43 2024: BS 112 completed
Thu Oct  3 00:39:59 2024: BS 113 completed
Thu Oct  3 00:40:15 2024: BS 114 completed
Thu Oct  3 00:40:31 2024: BS 115 completed
Thu Oct  3 00:40:47 2024: BS 116 completed
Thu Oct  3 00:41:03 2024: BS 117 completed
Thu Oct  3 00:41:19 2024: BS 118 completed
Thu Oct  3 00:41:35 2024: BS 119 completed
Thu Oct  3 00:41:51 2024: BS 120 completed
Thu Oct  3 00:42:07 2024: BS 121 completed
Thu Oct  3 00:42:23 2024: BS 122 completed
Thu Oct  3 00:42:39 2024: BS 123 completed
Thu Oct  3 00:42:55 2024: BS 124 completed
