# Supplementary material for: Structurally Diverse Nitrogen-Rich Scaffolds via Continuous Photo-Click Reactions
Source: Org Lett. 2024 Nov 26;26(49):10559–63. doi: 10.1021/acs.orglett.4c03953 (PMC11650770; doi:10.1021/acs.orglett.4c03953)
Supplement: Supplementary file 2 — ol4c03953_si_002.zip [file ol4c03953_si_002.zip › FID for publication/FIDs/2a/DC-111_FLUORINE_20241002_01.fid/log]

Wed Oct  2 15:59:54 2024: Experiment started
Wed Oct  2 16:00:03 2024: BS 1 completed
Wed Oct  2 16:00:07 2024: BS 2 completed
Wed Oct  2 16:00:11 2024: BS 3 completed
Wed Oct  2 16:00:15 2024: BS 4 completed
Wed Oct  2 16:00:19 2024: BS 5 completed
Wed Oct  2 16:00:23 2024: BS 6 completed
Wed Oct  2 16:00:27 2024: BS 7 completed
Wed Oct  2 16:00:31 2024: BS 8 completed
Wed Oct  2 16:00:35 2024: BS 9 completed
Wed Oct  2 16:00:39 2024: BS 10 completed
Wed Oct  2 16:00:43 2024: BS 11 completed
Wed Oct  2 16:00:47 2024: BS 12 completed
Wed Oct  2 16:00:51 2024: BS 13 completed
Wed Oct  2 16:00:55 2024: BS 14 completed
Wed Oct  2 16:00:59 2024: BS 15 completed
