# Supplementary material for: Structurally Diverse Nitrogen-Rich Scaffolds via Continuous Photo-Click Reactions
Source: Org Lett. 2024 Nov 26;26(49):10559–63. doi: 10.1021/acs.orglett.4c03953 (PMC11650770; doi:10.1021/acs.orglett.4c03953)
Supplement: Supplementary file 2 — ol4c03953_si_002.zip [file ol4c03953_si_002.zip › FID for publication/FIDs/2a/DC-111_PROTON_20241002_01.fid/log]

Wed Oct  2 15:57:40 2024: Experiment started
Wed Oct  2 15:57:47 2024: BS 1 completed
Wed Oct  2 15:57:51 2024: BS 2 completed
Wed Oct  2 15:57:54 2024: BS 3 completed
Wed Oct  2 15:57:58 2024: BS 4 completed
Wed Oct  2 15:58:01 2024: BS 5 completed
Wed Oct  2 15:58:05 2024: BS 6 completed
Wed Oct  2 15:58:08 2024: BS 7 completed
