# Supplementary material for: Structurally Diverse Nitrogen-Rich Scaffolds via Continuous Photo-Click Reactions
Source: Org Lett. 2024 Nov 26;26(49):10559–63. doi: 10.1021/acs.orglett.4c03953 (PMC11650770; doi:10.1021/acs.orglett.4c03953)
Supplement: Supplementary file 2 — ol4c03953_si_002.zip [file ol4c03953_si_002.zip › FID for publication/FIDs/2d/DC-38-F16-23_CARBON_20230823_01.fid/log]

Wed Aug 23 21:41:13 2023: Experiment started
Wed Aug 23 21:45:49 2023: BS 1 completed
Wed Aug 23 21:46:05 2023: BS 2 completed
Wed Aug 23 21:46:21 2023: BS 3 completed
Wed Aug 23 21:46:37 2023: BS 4 completed
Wed Aug 23 21:46:53 2023: BS 5 completed
Wed Aug 23 21:47:09 2023: BS 6 completed
Wed Aug 23 21:47:25 2023: BS 7 completed
Wed Aug 23 21:47:41 2023: BS 8 completed
Wed Aug 23 21:47:57 2023: BS 9 completed
Wed Aug 23 21:48:13 2023: BS 10 completed
Wed Aug 23 21:48:29 2023: BS 11 completed
Wed Aug 23 21:48:45 2023: BS 12 completed
Wed Aug 23 21:49:01 2023: BS 13 completed
Wed Aug 23 21:49:17 2023: BS 14 completed
Wed Aug 23 21:49:33 2023: BS 15 completed
Wed Aug 23 21:49:49 2023: BS 16 completed
Wed Aug 23 21:50:05 2023: BS 17 completed
Wed Aug 23 21:50:21 2023: BS 18 completed
Wed Aug 23 21:50:37 2023: BS 19 completed
Wed Aug 23 21:50:53 2023: BS 20 completed
Wed Aug 23 21:51:09 2023: BS 21 completed
Wed Aug 23 21:51:25 2023: BS 22 completed
Wed Aug 23 21:51:41 2023: BS 23 completed
Wed Aug 23 21:51:57 2023: BS 24 completed
Wed Aug 23 21:52:13 2023: BS 25 completed
Wed Aug 23 21:52:29 2023: BS 26 completed
Wed Aug 23 21:52:45 2023: BS 27 completed
Wed Aug 23 21:53:01 2023: BS 28 completed
Wed Aug 23 21:53:17 2023: BS 29 completed
Wed Aug 23 21:53:33 2023: BS 30 completed
Wed Aug 23 21:53:49 2023: BS 31 completed
Wed Aug 23 21:54:05 2023: BS 32 completed
Wed Aug 23 21:54:21 2023: BS 33 completed
Wed Aug 23 21:54:37 2023: BS 34 completed
Wed Aug 23 21:54:53 2023: BS 35 completed
Wed Aug 23 21:55:09 2023: BS 36 completed
Wed Aug 23 21:55:25 2023: BS 37 completed
Wed Aug 23 21:55:41 2023: BS 38 completed
Wed Aug 23 21:55:57 2023: BS 39 completed
Wed Aug 23 21:56:13 2023: BS 40 completed
Wed Aug 23 21:56:29 2023: BS 41 completed
Wed Aug 23 21:56:45 2023: BS 42 completed
Wed Aug 23 21:57:01 2023: BS 43 completed
Wed Aug 23 21:57:17 2023: BS 44 completed
Wed Aug 23 21:57:33 2023: BS 45 completed
Wed Aug 23 21:57:49 2023: BS 46 completed
Wed Aug 23 21:58:05 2023: BS 47 completed
Wed Aug 23 21:58:21 2023: BS 48 completed
Wed Aug 23 21:58:37 2023: BS 49 completed
Wed Aug 23 21:58:53 2023: BS 50 completed
Wed Aug 23 21:59:09 2023: BS 51 completed
Wed Aug 23 21:59:25 2023: BS 52 completed
Wed Aug 23 21:59:41 2023: BS 53 completed
Wed Aug 23 21:59:57 2023: BS 54 completed
Wed Aug 23 22:00:13 2023: BS 55 completed
Wed Aug 23 22:00:29 2023: BS 56 completed
Wed Aug 23 22:00:45 2023: BS 57 completed
Wed Aug 23 22:01:01 2023: BS 58 completed
Wed Aug 23 22:01:17 2023: BS 59 completed
Wed Aug 23 22:01:33 2023: BS 60 completed
Wed Aug 23 22:01:49 2023: BS 61 completed
Wed Aug 23 22:02:05 2023: BS 62 completed
Wed Aug 23 22:02:21 2023: BS 63 completed
Wed Aug 23 22:02:37 2023: BS 64 completed
Wed Aug 23 22:02:53 2023: BS 65 completed
Wed Aug 23 22:03:09 2023: BS 66 completed
Wed Aug 23 22:03:25 2023: BS 67 completed
Wed Aug 23 22:03:41 2023: BS 68 completed
Wed Aug 23 22:03:57 2023: BS 69 completed
Wed Aug 23 22:04:13 2023: BS 70 completed
Wed Aug 23 22:04:29 2023: BS 71 completed
Wed Aug 23 22:04:45 2023: BS 72 completed
Wed Aug 23 22:05:01 2023: BS 73 completed
Wed Aug 23 22:05:17 2023: BS 74 completed
Wed Aug 23 22:05:33 2023: BS 75 completed
Wed Aug 23 22:05:49 2023: BS 76 completed
Wed Aug 23 22:06:05 2023: BS 77 completed
Wed Aug 23 22:06:21 2023: BS 78 completed
Wed Aug 23 22:06:37 2023: BS 79 completed
Wed Aug 23 22:06:53 2023: BS 80 completed
Wed Aug 23 22:07:09 2023: BS 81 completed
Wed Aug 23 22:07:25 2023: BS 82 completed
Wed Aug 23 22:07:41 2023: BS 83 completed
Wed Aug 23 22:07:57 2023: BS 84 completed
Wed Aug 23 22:08:13 2023: BS 85 completed
Wed Aug 23 22:08:29 2023: BS 86 completed
Wed Aug 23 22:08:45 2023: BS 87 completed
Wed Aug 23 22:09:01 2023: BS 88 completed
Wed Aug 23 22:09:17 2023: BS 89 completed
Wed Aug 23 22:09:33 2023: BS 90 completed
Wed Aug 23 22:09:49 2023: BS 91 completed
Wed Aug 23 22:10:05 2023: BS 92 completed
Wed Aug 23 22:10:21 2023: BS 93 completed
Wed Aug 23 22:10:37 2023: BS 94 completed
Wed Aug 23 22:10:53 2023: BS 95 completed
Wed Aug 23 22:11:09 2023: BS 96 completed
Wed Aug 23 22:11:25 2023: BS 97 completed
Wed Aug 23 22:11:41 2023: BS 98 completed
Wed Aug 23 22:11:57 2023: BS 99 completed
Wed Aug 23 22:12:13 2023: BS 100 completed
Wed Aug 23 22:12:29 2023: BS 101 completed
Wed Aug 23 22:12:45 2023: BS 102 completed
Wed Aug 23 22:13:01 2023: BS 103 completed
Wed Aug 23 22:13:17 2023: BS 104 completed
Wed Aug 23 22:13:33 2023: BS 105 completed
Wed Aug 23 22:13:49 2023: BS 106 completed
Wed Aug 23 22:14:05 2023: BS 107 completed
Wed Aug 23 22:14:21 2023: BS 108 completed
Wed Aug 23 22:14:37 2023: BS 109 completed
Wed Aug 23 22:14:53 2023: BS 110 completed
Wed Aug 23 22:15:09 2023: BS 111 completed
Wed Aug 23 22:15:25 2023: BS 112 completed
Wed Aug 23 22:15:41 2023: BS 113 completed
Wed Aug 23 22:15:57 2023: BS 114 completed
Wed Aug 23 22:16:13 2023: BS 115 completed
Wed Aug 23 22:16:29 2023: BS 116 completed
Wed Aug 23 22:16:45 2023: BS 117 completed
Wed Aug 23 22:17:01 2023: BS 118 completed
Wed Aug 23 22:17:17 2023: BS 119 completed
Wed Aug 23 22:17:33 2023: BS 120 completed
Wed Aug 23 22:17:49 2023: BS 121 completed
Wed Aug 23 22:18:05 2023: BS 122 completed
Wed Aug 23 22:18:21 2023: BS 123 completed
Wed Aug 23 22:18:37 2023: BS 124 completed
