# Supplementary material for: Structurally Diverse Nitrogen-Rich Scaffolds via Continuous Photo-Click Reactions
Source: Org Lett. 2024 Nov 26;26(49):10559–63. doi: 10.1021/acs.orglett.4c03953 (PMC11650770; doi:10.1021/acs.orglett.4c03953)
Supplement: Supplementary file 2 — ol4c03953_si_002.zip [file ol4c03953_si_002.zip › FID for publication/FIDs/2d/DC-38-F16-23_FLUORINE_20230823_01.fid/log]

Wed Aug 23 22:20:57 2023: Experiment started
Wed Aug 23 22:21:06 2023: BS 1 completed
Wed Aug 23 22:21:10 2023: BS 2 completed
Wed Aug 23 22:21:14 2023: BS 3 completed
Wed Aug 23 22:21:18 2023: BS 4 completed
Wed Aug 23 22:21:22 2023: BS 5 completed
Wed Aug 23 22:21:26 2023: BS 6 completed
Wed Aug 23 22:21:30 2023: BS 7 completed
Wed Aug 23 22:21:34 2023: BS 8 completed
Wed Aug 23 22:21:38 2023: BS 9 completed
Wed Aug 23 22:21:42 2023: BS 10 completed
Wed Aug 23 22:21:46 2023: BS 11 completed
Wed Aug 23 22:21:50 2023: BS 12 completed
Wed Aug 23 22:21:54 2023: BS 13 completed
Wed Aug 23 22:21:58 2023: BS 14 completed
Wed Aug 23 22:22:02 2023: BS 15 completed
