# Supplementary material for: Structurally Diverse Nitrogen-Rich Scaffolds via Continuous Photo-Click Reactions
Source: Org Lett. 2024 Nov 26;26(49):10559–63. doi: 10.1021/acs.orglett.4c03953 (PMC11650770; doi:10.1021/acs.orglett.4c03953)
Supplement: Supplementary file 2 — ol4c03953_si_002.zip [file ol4c03953_si_002.zip › FID for publication/FIDs/2d/DC-38-F16-23_PROTON_20230823_01.fid/log]

Wed Aug 23 16:25:08 2023: Experiment started
Wed Aug 23 16:25:15 2023: BS 1 completed
Wed Aug 23 16:25:18 2023: BS 2 completed
Wed Aug 23 16:25:22 2023: BS 3 completed
Wed Aug 23 16:25:26 2023: BS 4 completed
Wed Aug 23 16:25:29 2023: BS 5 completed
Wed Aug 23 16:25:33 2023: BS 6 completed
Wed Aug 23 16:25:36 2023: BS 7 completed
