# Supplementary material for: Structurally Diverse Nitrogen-Rich Scaffolds via Continuous Photo-Click Reactions
Source: Org Lett. 2024 Nov 26;26(49):10559–63. doi: 10.1021/acs.orglett.4c03953 (PMC11650770; doi:10.1021/acs.orglett.4c03953)
Supplement: Supplementary file 2 — ol4c03953_si_002.zip [file ol4c03953_si_002.zip › FID for publication/FIDs/3a/DC-82-F_CARBON_20240213_01.fid/log]

Tue Feb 13 17:05:52 2024: Experiment started
Tue Feb 13 17:10:27 2024: BS 1 completed
Tue Feb 13 17:10:43 2024: BS 2 completed
Tue Feb 13 17:10:59 2024: BS 3 completed
Tue Feb 13 17:11:15 2024: BS 4 completed
Tue Feb 13 17:11:31 2024: BS 5 completed
Tue Feb 13 17:11:47 2024: BS 6 completed
Tue Feb 13 17:12:03 2024: BS 7 completed
Tue Feb 13 17:12:19 2024: BS 8 completed
Tue Feb 13 17:12:35 2024: BS 9 completed
Tue Feb 13 17:12:51 2024: BS 10 completed
Tue Feb 13 17:13:07 2024: BS 11 completed
Tue Feb 13 17:13:23 2024: BS 12 completed
Tue Feb 13 17:13:39 2024: BS 13 completed
Tue Feb 13 17:13:55 2024: BS 14 completed
Tue Feb 13 17:14:11 2024: BS 15 completed
Tue Feb 13 17:14:27 2024: BS 16 completed
Tue Feb 13 17:14:43 2024: BS 17 completed
Tue Feb 13 17:14:59 2024: BS 18 completed
Tue Feb 13 17:15:15 2024: BS 19 completed
Tue Feb 13 17:15:31 2024: BS 20 completed
Tue Feb 13 17:15:47 2024: BS 21 completed
Tue Feb 13 17:16:03 2024: BS 22 completed
Tue Feb 13 17:16:19 2024: BS 23 completed
Tue Feb 13 17:16:35 2024: BS 24 completed
Tue Feb 13 17:16:51 2024: BS 25 completed
Tue Feb 13 17:17:07 2024: BS 26 completed
Tue Feb 13 17:17:23 2024: BS 27 completed
Tue Feb 13 17:17:39 2024: BS 28 completed
Tue Feb 13 17:17:55 2024: BS 29 completed
Tue Feb 13 17:18:11 2024: BS 30 completed
Tue Feb 13 17:18:27 2024: BS 31 completed
Tue Feb 13 17:18:43 2024: BS 32 completed
Tue Feb 13 17:18:59 2024: BS 33 completed
Tue Feb 13 17:19:15 2024: BS 34 completed
Tue Feb 13 17:19:31 2024: BS 35 completed
Tue Feb 13 17:19:47 2024: BS 36 completed
Tue Feb 13 17:20:03 2024: BS 37 completed
Tue Feb 13 17:20:19 2024: BS 38 completed
Tue Feb 13 17:20:35 2024: BS 39 completed
Tue Feb 13 17:20:51 2024: BS 40 completed
Tue Feb 13 17:21:07 2024: BS 41 completed
Tue Feb 13 17:21:23 2024: BS 42 completed
Tue Feb 13 17:21:39 2024: BS 43 completed
Tue Feb 13 17:21:55 2024: BS 44 completed
Tue Feb 13 17:22:11 2024: BS 45 completed
Tue Feb 13 17:22:27 2024: BS 46 completed
Tue Feb 13 17:22:43 2024: BS 47 completed
Tue Feb 13 17:22:59 2024: BS 48 completed
Tue Feb 13 17:23:15 2024: BS 49 completed
Tue Feb 13 17:23:31 2024: BS 50 completed
Tue Feb 13 17:23:47 2024: BS 51 completed
Tue Feb 13 17:24:03 2024: BS 52 completed
Tue Feb 13 17:24:19 2024: BS 53 completed
Tue Feb 13 17:24:35 2024: BS 54 completed
Tue Feb 13 17:24:51 2024: BS 55 completed
Tue Feb 13 17:25:07 2024: BS 56 completed
Tue Feb 13 17:25:23 2024: BS 57 completed
Tue Feb 13 17:25:39 2024: BS 58 completed
Tue Feb 13 17:25:55 2024: BS 59 completed
Tue Feb 13 17:26:11 2024: BS 60 completed
Tue Feb 13 17:26:27 2024: BS 61 completed
Tue Feb 13 17:26:43 2024: BS 62 completed
Tue Feb 13 17:26:59 2024: BS 63 completed
Tue Feb 13 17:27:15 2024: BS 64 completed
Tue Feb 13 17:27:31 2024: BS 65 completed
Tue Feb 13 17:27:47 2024: BS 66 completed
Tue Feb 13 17:28:03 2024: BS 67 completed
Tue Feb 13 17:28:19 2024: BS 68 completed
Tue Feb 13 17:28:35 2024: BS 69 completed
Tue Feb 13 17:28:51 2024: BS 70 completed
Tue Feb 13 17:29:07 2024: BS 71 completed
Tue Feb 13 17:29:23 2024: BS 72 completed
Tue Feb 13 17:29:39 2024: BS 73 completed
Tue Feb 13 17:29:55 2024: BS 74 completed
Tue Feb 13 17:30:11 2024: BS 75 completed
Tue Feb 13 17:30:27 2024: BS 76 completed
Tue Feb 13 17:30:43 2024: BS 77 completed
Tue Feb 13 17:30:59 2024: BS 78 completed
Tue Feb 13 17:31:15 2024: BS 79 completed
Tue Feb 13 17:31:31 2024: BS 80 completed
Tue Feb 13 17:31:47 2024: BS 81 completed
Tue Feb 13 17:32:03 2024: BS 82 completed
Tue Feb 13 17:32:19 2024: BS 83 completed
Tue Feb 13 17:32:35 2024: BS 84 completed
Tue Feb 13 17:32:51 2024: BS 85 completed
Tue Feb 13 17:33:07 2024: BS 86 completed
Tue Feb 13 17:33:23 2024: BS 87 completed
Tue Feb 13 17:33:39 2024: BS 88 completed
Tue Feb 13 17:33:55 2024: BS 89 completed
Tue Feb 13 17:34:11 2024: BS 90 completed
Tue Feb 13 17:34:27 2024: BS 91 completed
Tue Feb 13 17:34:43 2024: BS 92 completed
Tue Feb 13 17:34:59 2024: BS 93 completed
Tue Feb 13 17:35:15 2024: BS 94 completed
Tue Feb 13 17:35:31 2024: BS 95 completed
Tue Feb 13 17:35:47 2024: BS 96 completed
Tue Feb 13 17:36:03 2024: BS 97 completed
Tue Feb 13 17:36:19 2024: BS 98 completed
Tue Feb 13 17:36:35 2024: BS 99 completed
Tue Feb 13 17:36:51 2024: BS 100 completed
Tue Feb 13 17:37:07 2024: BS 101 completed
Tue Feb 13 17:37:23 2024: BS 102 completed
Tue Feb 13 17:37:39 2024: BS 103 completed
Tue Feb 13 17:37:55 2024: BS 104 completed
Tue Feb 13 17:38:11 2024: BS 105 completed
Tue Feb 13 17:38:27 2024: BS 106 completed
Tue Feb 13 17:38:43 2024: BS 107 completed
Tue Feb 13 17:38:59 2024: BS 108 completed
Tue Feb 13 17:39:15 2024: BS 109 completed
Tue Feb 13 17:39:31 2024: BS 110 completed
Tue Feb 13 17:39:47 2024: BS 111 completed
Tue Feb 13 17:40:03 2024: BS 112 completed
Tue Feb 13 17:40:19 2024: BS 113 completed
Tue Feb 13 17:40:35 2024: BS 114 completed
Tue Feb 13 17:40:51 2024: BS 115 completed
Tue Feb 13 17:41:07 2024: BS 116 completed
Tue Feb 13 17:41:23 2024: BS 117 completed
Tue Feb 13 17:41:39 2024: BS 118 completed
Tue Feb 13 17:41:55 2024: BS 119 completed
Tue Feb 13 17:42:11 2024: BS 120 completed
Tue Feb 13 17:42:27 2024: BS 121 completed
Tue Feb 13 17:42:43 2024: BS 122 completed
Tue Feb 13 17:42:59 2024: BS 123 completed
Tue Feb 13 17:43:15 2024: BS 124 completed
