# Supplementary material for: Structurally Diverse Nitrogen-Rich Scaffolds via Continuous Photo-Click Reactions
Source: Org Lett. 2024 Nov 26;26(49):10559–63. doi: 10.1021/acs.orglett.4c03953 (PMC11650770; doi:10.1021/acs.orglett.4c03953)
Supplement: Supplementary file 2 — ol4c03953_si_002.zip [file ol4c03953_si_002.zip › FID for publication/FIDs/3a/DC-82-F_gHSQCAD_20240213_01.fid/log]

Tue Feb 13 17:44:12 2024: Experiment started
Tue Feb 13 17:44:55 2024: BS 1 completed
Tue Feb 13 17:44:58 2024: BS 1 completed
Tue Feb 13 17:45:00 2024: BS 1 completed
Tue Feb 13 17:45:02 2024: BS 1 completed
Tue Feb 13 17:45:05 2024: BS 1 completed
Tue Feb 13 17:45:07 2024: BS 1 completed
Tue Feb 13 17:45:09 2024: BS 1 completed
Tue Feb 13 17:45:12 2024: BS 1 completed
Tue Feb 13 17:45:14 2024: BS 1 completed
Tue Feb 13 17:45:17 2024: BS 1 completed
Tue Feb 13 17:45:19 2024: BS 1 completed
Tue Feb 13 17:45:21 2024: BS 1 completed
Tue Feb 13 17:45:24 2024: BS 1 completed
Tue Feb 13 17:45:26 2024: BS 1 completed
Tue Feb 13 17:45:29 2024: BS 1 completed
Tue Feb 13 17:45:31 2024: BS 1 completed
Tue Feb 13 17:45:33 2024: BS 1 completed
Tue Feb 13 17:45:36 2024: BS 1 completed
Tue Feb 13 17:45:38 2024: BS 1 completed
Tue Feb 13 17:45:41 2024: BS 1 completed
Tue Feb 13 17:45:43 2024: BS 1 completed
Tue Feb 13 17:45:45 2024: BS 1 completed
Tue Feb 13 17:45:48 2024: BS 1 completed
Tue Feb 13 17:45:50 2024: BS 1 completed
Tue Feb 13 17:45:52 2024: BS 1 completed
Tue Feb 13 17:45:55 2024: BS 1 completed
Tue Feb 13 17:45:57 2024: BS 1 completed
Tue Feb 13 17:46:00 2024: BS 1 completed
Tue Feb 13 17:46:02 2024: BS 1 completed
Tue Feb 13 17:46:04 2024: BS 1 completed
Tue Feb 13 17:46:07 2024: BS 1 completed
Tue Feb 13 17:46:09 2024: BS 1 completed
Tue Feb 13 17:46:12 2024: BS 1 completed
Tue Feb 13 17:46:14 2024: BS 1 completed
Tue Feb 13 17:46:16 2024: BS 1 completed
Tue Feb 13 17:46:19 2024: BS 1 completed
Tue Feb 13 17:46:21 2024: BS 1 completed
Tue Feb 13 17:46:24 2024: BS 1 completed
Tue Feb 13 17:46:26 2024: BS 1 completed
Tue Feb 13 17:46:28 2024: BS 1 completed
Tue Feb 13 17:46:31 2024: BS 1 completed
Tue Feb 13 17:46:33 2024: BS 1 completed
Tue Feb 13 17:46:36 2024: BS 1 completed
Tue Feb 13 17:46:38 2024: BS 1 completed
Tue Feb 13 17:46:40 2024: BS 1 completed
Tue Feb 13 17:46:43 2024: BS 1 completed
Tue Feb 13 17:46:45 2024: BS 1 completed
Tue Feb 13 17:46:47 2024: BS 1 completed
Tue Feb 13 17:46:50 2024: BS 1 completed
Tue Feb 13 17:46:52 2024: BS 1 completed
Tue Feb 13 17:46:55 2024: BS 1 completed
Tue Feb 13 17:46:57 2024: BS 1 completed
Tue Feb 13 17:46:59 2024: BS 1 completed
Tue Feb 13 17:47:02 2024: BS 1 completed
Tue Feb 13 17:47:04 2024: BS 1 completed
Tue Feb 13 17:47:07 2024: BS 1 completed
Tue Feb 13 17:47:09 2024: BS 1 completed
Tue Feb 13 17:47:11 2024: BS 1 completed
Tue Feb 13 17:47:14 2024: BS 1 completed
Tue Feb 13 17:47:16 2024: BS 1 completed
Tue Feb 13 17:47:19 2024: BS 1 completed
Tue Feb 13 17:47:21 2024: BS 1 completed
Tue Feb 13 17:47:23 2024: BS 1 completed
Tue Feb 13 17:47:26 2024: BS 1 completed
Tue Feb 13 17:47:28 2024: BS 1 completed
Tue Feb 13 17:47:31 2024: BS 1 completed
Tue Feb 13 17:47:33 2024: BS 1 completed
Tue Feb 13 17:47:35 2024: BS 1 completed
Tue Feb 13 17:47:38 2024: BS 1 completed
Tue Feb 13 17:47:40 2024: BS 1 completed
Tue Feb 13 17:47:42 2024: BS 1 completed
Tue Feb 13 17:47:45 2024: BS 1 completed
Tue Feb 13 17:47:47 2024: BS 1 completed
Tue Feb 13 17:47:50 2024: BS 1 completed
Tue Feb 13 17:47:52 2024: BS 1 completed
Tue Feb 13 17:47:54 2024: BS 1 completed
Tue Feb 13 17:47:57 2024: BS 1 completed
Tue Feb 13 17:47:59 2024: BS 1 completed
Tue Feb 13 17:48:02 2024: BS 1 completed
Tue Feb 13 17:48:04 2024: BS 1 completed
Tue Feb 13 17:48:06 2024: BS 1 completed
Tue Feb 13 17:48:09 2024: BS 1 completed
Tue Feb 13 17:48:11 2024: BS 1 completed
Tue Feb 13 17:48:14 2024: BS 1 completed
Tue Feb 13 17:48:16 2024: BS 1 completed
Tue Feb 13 17:48:18 2024: BS 1 completed
Tue Feb 13 17:48:21 2024: BS 1 completed
Tue Feb 13 17:48:23 2024: BS 1 completed
Tue Feb 13 17:48:26 2024: BS 1 completed
Tue Feb 13 17:48:28 2024: BS 1 completed
Tue Feb 13 17:48:30 2024: BS 1 completed
Tue Feb 13 17:48:33 2024: BS 1 completed
Tue Feb 13 17:48:35 2024: BS 1 completed
Tue Feb 13 17:48:38 2024: BS 1 completed
Tue Feb 13 17:48:40 2024: BS 1 completed
Tue Feb 13 17:48:42 2024: BS 1 completed
Tue Feb 13 17:48:45 2024: BS 1 completed
Tue Feb 13 17:48:47 2024: BS 1 completed
Tue Feb 13 17:48:49 2024: BS 1 completed
Tue Feb 13 17:48:52 2024: BS 1 completed
Tue Feb 13 17:48:54 2024: BS 1 completed
Tue Feb 13 17:48:57 2024: BS 1 completed
Tue Feb 13 17:48:59 2024: BS 1 completed
Tue Feb 13 17:49:01 2024: BS 1 completed
Tue Feb 13 17:49:04 2024: BS 1 completed
Tue Feb 13 17:49:06 2024: BS 1 completed
Tue Feb 13 17:49:09 2024: BS 1 completed
Tue Feb 13 17:49:11 2024: BS 1 completed
Tue Feb 13 17:49:13 2024: BS 1 completed
Tue Feb 13 17:49:16 2024: BS 1 completed
Tue Feb 13 17:49:18 2024: BS 1 completed
Tue Feb 13 17:49:21 2024: BS 1 completed
Tue Feb 13 17:49:23 2024: BS 1 completed
Tue Feb 13 17:49:25 2024: BS 1 completed
Tue Feb 13 17:49:28 2024: BS 1 completed
Tue Feb 13 17:49:30 2024: BS 1 completed
Tue Feb 13 17:49:33 2024: BS 1 completed
Tue Feb 13 17:49:35 2024: BS 1 completed
Tue Feb 13 17:49:37 2024: BS 1 completed
Tue Feb 13 17:49:40 2024: BS 1 completed
Tue Feb 13 17:49:42 2024: BS 1 completed
Tue Feb 13 17:49:45 2024: BS 1 completed
Tue Feb 13 17:49:47 2024: BS 1 completed
Tue Feb 13 17:49:49 2024: BS 1 completed
Tue Feb 13 17:49:52 2024: BS 1 completed
Tue Feb 13 17:49:54 2024: BS 1 completed
Tue Feb 13 17:49:57 2024: BS 1 completed
Tue Feb 13 17:49:59 2024: BS 1 completed
Tue Feb 13 17:50:01 2024: BS 1 completed
Tue Feb 13 17:50:04 2024: BS 1 completed
Tue Feb 13 17:50:06 2024: BS 1 completed
Tue Feb 13 17:50:09 2024: BS 1 completed
Tue Feb 13 17:50:11 2024: BS 1 completed
Tue Feb 13 17:50:13 2024: BS 1 completed
Tue Feb 13 17:50:16 2024: BS 1 completed
Tue Feb 13 17:50:18 2024: BS 1 completed
Tue Feb 13 17:50:21 2024: BS 1 completed
Tue Feb 13 17:50:23 2024: BS 1 completed
Tue Feb 13 17:50:25 2024: BS 1 completed
Tue Feb 13 17:50:28 2024: BS 1 completed
Tue Feb 13 17:50:30 2024: BS 1 completed
Tue Feb 13 17:50:33 2024: BS 1 completed
Tue Feb 13 17:50:35 2024: BS 1 completed
Tue Feb 13 17:50:37 2024: BS 1 completed
Tue Feb 13 17:50:40 2024: BS 1 completed
Tue Feb 13 17:50:42 2024: BS 1 completed
Tue Feb 13 17:50:44 2024: BS 1 completed
Tue Feb 13 17:50:47 2024: BS 1 completed
Tue Feb 13 17:50:49 2024: BS 1 completed
Tue Feb 13 17:50:52 2024: BS 1 completed
Tue Feb 13 17:50:54 2024: BS 1 completed
Tue Feb 13 17:50:56 2024: BS 1 completed
Tue Feb 13 17:50:59 2024: BS 1 completed
Tue Feb 13 17:51:01 2024: BS 1 completed
Tue Feb 13 17:51:04 2024: BS 1 completed
Tue Feb 13 17:51:06 2024: BS 1 completed
Tue Feb 13 17:51:08 2024: BS 1 completed
Tue Feb 13 17:51:11 2024: BS 1 completed
Tue Feb 13 17:51:13 2024: BS 1 completed
Tue Feb 13 17:51:16 2024: BS 1 completed
Tue Feb 13 17:51:18 2024: BS 1 completed
Tue Feb 13 17:51:20 2024: BS 1 completed
Tue Feb 13 17:51:23 2024: BS 1 completed
Tue Feb 13 17:51:25 2024: BS 1 completed
Tue Feb 13 17:51:28 2024: BS 1 completed
Tue Feb 13 17:51:30 2024: BS 1 completed
Tue Feb 13 17:51:32 2024: BS 1 completed
Tue Feb 13 17:51:35 2024: BS 1 completed
Tue Feb 13 17:51:37 2024: BS 1 completed
Tue Feb 13 17:51:40 2024: BS 1 completed
Tue Feb 13 17:51:42 2024: BS 1 completed
Tue Feb 13 17:51:44 2024: BS 1 completed
Tue Feb 13 17:51:47 2024: BS 1 completed
Tue Feb 13 17:51:49 2024: BS 1 completed
Tue Feb 13 17:51:52 2024: BS 1 completed
Tue Feb 13 17:51:54 2024: BS 1 completed
Tue Feb 13 17:51:56 2024: BS 1 completed
Tue Feb 13 17:51:59 2024: BS 1 completed
Tue Feb 13 17:52:01 2024: BS 1 completed
Tue Feb 13 17:52:04 2024: BS 1 completed
Tue Feb 13 17:52:06 2024: BS 1 completed
Tue Feb 13 17:52:08 2024: BS 1 completed
Tue Feb 13 17:52:11 2024: BS 1 completed
Tue Feb 13 17:52:13 2024: BS 1 completed
Tue Feb 13 17:52:16 2024: BS 1 completed
Tue Feb 13 17:52:18 2024: BS 1 completed
Tue Feb 13 17:52:20 2024: BS 1 completed
Tue Feb 13 17:52:23 2024: BS 1 completed
Tue Feb 13 17:52:25 2024: BS 1 completed
Tue Feb 13 17:52:28 2024: BS 1 completed
Tue Feb 13 17:52:30 2024: BS 1 completed
Tue Feb 13 17:52:32 2024: BS 1 completed
Tue Feb 13 17:52:35 2024: BS 1 completed
Tue Feb 13 17:52:37 2024: BS 1 completed
Tue Feb 13 17:52:40 2024: BS 1 completed
Tue Feb 13 17:52:42 2024: BS 1 completed
Tue Feb 13 17:52:44 2024: BS 1 completed
Tue Feb 13 17:52:47 2024: BS 1 completed
Tue Feb 13 17:52:49 2024: BS 1 completed
Tue Feb 13 17:52:52 2024: BS 1 completed
Tue Feb 13 17:52:54 2024: BS 1 completed
Tue Feb 13 17:52:56 2024: BS 1 completed
Tue Feb 13 17:52:59 2024: BS 1 completed
Tue Feb 13 17:53:01 2024: BS 1 completed
Tue Feb 13 17:53:04 2024: BS 1 completed
Tue Feb 13 17:53:06 2024: BS 1 completed
Tue Feb 13 17:53:08 2024: BS 1 completed
Tue Feb 13 17:53:11 2024: BS 1 completed
Tue Feb 13 17:53:13 2024: BS 1 completed
Tue Feb 13 17:53:16 2024: BS 1 completed
Tue Feb 13 17:53:18 2024: BS 1 completed
Tue Feb 13 17:53:20 2024: BS 1 completed
Tue Feb 13 17:53:23 2024: BS 1 completed
Tue Feb 13 17:53:25 2024: BS 1 completed
Tue Feb 13 17:53:28 2024: BS 1 completed
Tue Feb 13 17:53:30 2024: BS 1 completed
Tue Feb 13 17:53:32 2024: BS 1 completed
Tue Feb 13 17:53:35 2024: BS 1 completed
Tue Feb 13 17:53:37 2024: BS 1 completed
Tue Feb 13 17:53:40 2024: BS 1 completed
Tue Feb 13 17:53:42 2024: BS 1 completed
Tue Feb 13 17:53:44 2024: BS 1 completed
Tue Feb 13 17:53:47 2024: BS 1 completed
Tue Feb 13 17:53:49 2024: BS 1 completed
Tue Feb 13 17:53:52 2024: BS 1 completed
Tue Feb 13 17:53:54 2024: BS 1 completed
Tue Feb 13 17:53:56 2024: BS 1 completed
Tue Feb 13 17:53:59 2024: BS 1 completed
Tue Feb 13 17:54:01 2024: BS 1 completed
Tue Feb 13 17:54:04 2024: BS 1 completed
Tue Feb 13 17:54:06 2024: BS 1 completed
Tue Feb 13 17:54:08 2024: BS 1 completed
Tue Feb 13 17:54:11 2024: BS 1 completed
Tue Feb 13 17:54:13 2024: BS 1 completed
Tue Feb 13 17:54:16 2024: BS 1 completed
Tue Feb 13 17:54:18 2024: BS 1 completed
Tue Feb 13 17:54:20 2024: BS 1 completed
Tue Feb 13 17:54:23 2024: BS 1 completed
Tue Feb 13 17:54:25 2024: BS 1 completed
Tue Feb 13 17:54:28 2024: BS 1 completed
Tue Feb 13 17:54:30 2024: BS 1 completed
Tue Feb 13 17:54:32 2024: BS 1 completed
Tue Feb 13 17:54:35 2024: BS 1 completed
Tue Feb 13 17:54:37 2024: BS 1 completed
Tue Feb 13 17:54:40 2024: BS 1 completed
Tue Feb 13 17:54:42 2024: BS 1 completed
Tue Feb 13 17:54:45 2024: BS 1 completed
Tue Feb 13 17:54:47 2024: BS 1 completed
Tue Feb 13 17:54:49 2024: BS 1 completed
Tue Feb 13 17:54:52 2024: BS 1 completed
Tue Feb 13 17:54:54 2024: BS 1 completed
Tue Feb 13 17:54:57 2024: BS 1 completed
Tue Feb 13 17:54:59 2024: BS 1 completed
Tue Feb 13 17:55:01 2024: BS 1 completed
Tue Feb 13 17:55:04 2024: BS 1 completed
Tue Feb 13 17:55:06 2024: BS 1 completed
Tue Feb 13 17:55:09 2024: BS 1 completed
Tue Feb 13 17:55:11 2024: BS 1 completed
Tue Feb 13 17:55:13 2024: BS 1 completed
Tue Feb 13 17:55:16 2024: BS 1 completed
Tue Feb 13 17:55:18 2024: BS 1 completed
Tue Feb 13 17:55:21 2024: BS 1 completed
Tue Feb 13 17:55:23 2024: BS 1 completed
Tue Feb 13 17:55:25 2024: BS 1 completed
Tue Feb 13 17:55:28 2024: BS 1 completed
Tue Feb 13 17:55:30 2024: BS 1 completed
Tue Feb 13 17:55:33 2024: BS 1 completed
Tue Feb 13 17:55:35 2024: BS 1 completed
Tue Feb 13 17:55:37 2024: BS 1 completed
Tue Feb 13 17:55:40 2024: BS 1 completed
Tue Feb 13 17:55:42 2024: BS 1 completed
Tue Feb 13 17:55:45 2024: BS 1 completed
Tue Feb 13 17:55:47 2024: BS 1 completed
Tue Feb 13 17:55:49 2024: BS 1 completed
Tue Feb 13 17:55:52 2024: BS 1 completed
Tue Feb 13 17:55:54 2024: BS 1 completed
Tue Feb 13 17:55:57 2024: BS 1 completed
Tue Feb 13 17:55:59 2024: BS 1 completed
Tue Feb 13 17:56:01 2024: BS 1 completed
Tue Feb 13 17:56:04 2024: BS 1 completed
Tue Feb 13 17:56:06 2024: BS 1 completed
Tue Feb 13 17:56:09 2024: BS 1 completed
Tue Feb 13 17:56:11 2024: BS 1 completed
Tue Feb 13 17:56:13 2024: BS 1 completed
Tue Feb 13 17:56:16 2024: BS 1 completed
Tue Feb 13 17:56:18 2024: BS 1 completed
Tue Feb 13 17:56:21 2024: BS 1 completed
Tue Feb 13 17:56:23 2024: BS 1 completed
Tue Feb 13 17:56:25 2024: BS 1 completed
Tue Feb 13 17:56:28 2024: BS 1 completed
Tue Feb 13 17:56:30 2024: BS 1 completed
Tue Feb 13 17:56:33 2024: BS 1 completed
Tue Feb 13 17:56:35 2024: BS 1 completed
Tue Feb 13 17:56:38 2024: BS 1 completed
Tue Feb 13 17:56:40 2024: BS 1 completed
Tue Feb 13 17:56:42 2024: BS 1 completed
Tue Feb 13 17:56:45 2024: BS 1 completed
Tue Feb 13 17:56:47 2024: BS 1 completed
Tue Feb 13 17:56:50 2024: BS 1 completed
Tue Feb 13 17:56:52 2024: BS 1 completed
Tue Feb 13 17:56:54 2024: BS 1 completed
Tue Feb 13 17:56:57 2024: BS 1 completed
Tue Feb 13 17:56:59 2024: BS 1 completed
Tue Feb 13 17:57:02 2024: BS 1 completed
Tue Feb 13 17:57:04 2024: BS 1 completed
Tue Feb 13 17:57:06 2024: BS 1 completed
Tue Feb 13 17:57:09 2024: BS 1 completed
Tue Feb 13 17:57:11 2024: BS 1 completed
Tue Feb 13 17:57:14 2024: BS 1 completed
Tue Feb 13 17:57:16 2024: BS 1 completed
Tue Feb 13 17:57:18 2024: BS 1 completed
Tue Feb 13 17:57:21 2024: BS 1 completed
Tue Feb 13 17:57:23 2024: BS 1 completed
Tue Feb 13 17:57:26 2024: BS 1 completed
Tue Feb 13 17:57:28 2024: BS 1 completed
Tue Feb 13 17:57:30 2024: BS 1 completed
Tue Feb 13 17:57:33 2024: BS 1 completed
Tue Feb 13 17:57:35 2024: BS 1 completed
Tue Feb 13 17:57:38 2024: BS 1 completed
Tue Feb 13 17:57:40 2024: BS 1 completed
Tue Feb 13 17:57:42 2024: BS 1 completed
Tue Feb 13 17:57:45 2024: BS 1 completed
Tue Feb 13 17:57:47 2024: BS 1 completed
Tue Feb 13 17:57:50 2024: BS 1 completed
Tue Feb 13 17:57:52 2024: BS 1 completed
Tue Feb 13 17:57:55 2024: BS 1 completed
Tue Feb 13 17:57:57 2024: BS 1 completed
Tue Feb 13 17:57:59 2024: BS 1 completed
Tue Feb 13 17:58:02 2024: BS 1 completed
Tue Feb 13 17:58:04 2024: BS 1 completed
Tue Feb 13 17:58:07 2024: BS 1 completed
Tue Feb 13 17:58:09 2024: BS 1 completed
Tue Feb 13 17:58:11 2024: BS 1 completed
Tue Feb 13 17:58:14 2024: BS 1 completed
Tue Feb 13 17:58:16 2024: BS 1 completed
Tue Feb 13 17:58:19 2024: BS 1 completed
Tue Feb 13 17:58:21 2024: BS 1 completed
Tue Feb 13 17:58:23 2024: BS 1 completed
Tue Feb 13 17:58:26 2024: BS 1 completed
Tue Feb 13 17:58:28 2024: BS 1 completed
Tue Feb 13 17:58:31 2024: BS 1 completed
Tue Feb 13 17:58:33 2024: BS 1 completed
Tue Feb 13 17:58:35 2024: BS 1 completed
Tue Feb 13 17:58:38 2024: BS 1 completed
Tue Feb 13 17:58:40 2024: BS 1 completed
Tue Feb 13 17:58:43 2024: BS 1 completed
Tue Feb 13 17:58:45 2024: BS 1 completed
Tue Feb 13 17:58:47 2024: BS 1 completed
Tue Feb 13 17:58:50 2024: BS 1 completed
Tue Feb 13 17:58:52 2024: BS 1 completed
Tue Feb 13 17:58:55 2024: BS 1 completed
Tue Feb 13 17:58:57 2024: BS 1 completed
Tue Feb 13 17:59:00 2024: BS 1 completed
Tue Feb 13 17:59:02 2024: BS 1 completed
Tue Feb 13 17:59:04 2024: BS 1 completed
Tue Feb 13 17:59:07 2024: BS 1 completed
Tue Feb 13 17:59:09 2024: BS 1 completed
Tue Feb 13 17:59:12 2024: BS 1 completed
Tue Feb 13 17:59:14 2024: BS 1 completed
Tue Feb 13 17:59:16 2024: BS 1 completed
Tue Feb 13 17:59:19 2024: BS 1 completed
Tue Feb 13 17:59:21 2024: BS 1 completed
Tue Feb 13 17:59:24 2024: BS 1 completed
Tue Feb 13 17:59:26 2024: BS 1 completed
Tue Feb 13 17:59:28 2024: BS 1 completed
Tue Feb 13 17:59:31 2024: BS 1 completed
Tue Feb 13 17:59:33 2024: BS 1 completed
Tue Feb 13 17:59:36 2024: BS 1 completed
Tue Feb 13 17:59:38 2024: BS 1 completed
Tue Feb 13 17:59:41 2024: BS 1 completed
Tue Feb 13 17:59:43 2024: BS 1 completed
Tue Feb 13 17:59:45 2024: BS 1 completed
Tue Feb 13 17:59:48 2024: BS 1 completed
Tue Feb 13 17:59:50 2024: BS 1 completed
Tue Feb 13 17:59:53 2024: BS 1 completed
Tue Feb 13 17:59:55 2024: BS 1 completed
Tue Feb 13 17:59:57 2024: BS 1 completed
Tue Feb 13 18:00:00 2024: BS 1 completed
Tue Feb 13 18:00:02 2024: BS 1 completed
Tue Feb 13 18:00:05 2024: BS 1 completed
Tue Feb 13 18:00:07 2024: BS 1 completed
Tue Feb 13 18:00:09 2024: BS 1 completed
Tue Feb 13 18:00:12 2024: BS 1 completed
Tue Feb 13 18:00:14 2024: BS 1 completed
Tue Feb 13 18:00:17 2024: BS 1 completed
Tue Feb 13 18:00:19 2024: BS 1 completed
Tue Feb 13 18:00:21 2024: BS 1 completed
Tue Feb 13 18:00:24 2024: BS 1 completed
Tue Feb 13 18:00:26 2024: BS 1 completed
Tue Feb 13 18:00:29 2024: BS 1 completed
Tue Feb 13 18:00:31 2024: BS 1 completed
Tue Feb 13 18:00:34 2024: BS 1 completed
Tue Feb 13 18:00:36 2024: BS 1 completed
Tue Feb 13 18:00:38 2024: BS 1 completed
Tue Feb 13 18:00:41 2024: BS 1 completed
Tue Feb 13 18:00:43 2024: BS 1 completed
Tue Feb 13 18:00:46 2024: BS 1 completed
Tue Feb 13 18:00:48 2024: BS 1 completed
Tue Feb 13 18:00:50 2024: BS 1 completed
Tue Feb 13 18:00:53 2024: BS 1 completed
Tue Feb 13 18:00:55 2024: BS 1 completed
Tue Feb 13 18:00:58 2024: BS 1 completed
Tue Feb 13 18:01:00 2024: BS 1 completed
Tue Feb 13 18:01:02 2024: BS 1 completed
Tue Feb 13 18:01:05 2024: BS 1 completed
Tue Feb 13 18:01:07 2024: BS 1 completed
Tue Feb 13 18:01:10 2024: BS 1 completed
Tue Feb 13 18:01:12 2024: BS 1 completed
Tue Feb 13 18:01:15 2024: BS 1 completed
Tue Feb 13 18:01:17 2024: BS 1 completed
Tue Feb 13 18:01:19 2024: BS 1 completed
Tue Feb 13 18:01:22 2024: BS 1 completed
Tue Feb 13 18:01:24 2024: BS 1 completed
Tue Feb 13 18:01:27 2024: BS 1 completed
Tue Feb 13 18:01:29 2024: BS 1 completed
Tue Feb 13 18:01:31 2024: BS 1 completed
Tue Feb 13 18:01:34 2024: BS 1 completed
Tue Feb 13 18:01:36 2024: BS 1 completed
Tue Feb 13 18:01:39 2024: BS 1 completed
Tue Feb 13 18:01:41 2024: BS 1 completed
Tue Feb 13 18:01:44 2024: BS 1 completed
Tue Feb 13 18:01:46 2024: BS 1 completed
Tue Feb 13 18:01:48 2024: BS 1 completed
Tue Feb 13 18:01:51 2024: BS 1 completed
Tue Feb 13 18:01:53 2024: BS 1 completed
Tue Feb 13 18:01:56 2024: BS 1 completed
Tue Feb 13 18:01:58 2024: BS 1 completed
Tue Feb 13 18:02:00 2024: BS 1 completed
Tue Feb 13 18:02:03 2024: BS 1 completed
Tue Feb 13 18:02:05 2024: BS 1 completed
Tue Feb 13 18:02:08 2024: BS 1 completed
Tue Feb 13 18:02:10 2024: BS 1 completed
Tue Feb 13 18:02:12 2024: BS 1 completed
Tue Feb 13 18:02:15 2024: BS 1 completed
Tue Feb 13 18:02:17 2024: BS 1 completed
Tue Feb 13 18:02:20 2024: BS 1 completed
Tue Feb 13 18:02:22 2024: BS 1 completed
Tue Feb 13 18:02:25 2024: BS 1 completed
Tue Feb 13 18:02:27 2024: BS 1 completed
Tue Feb 13 18:02:29 2024: BS 1 completed
Tue Feb 13 18:02:32 2024: BS 1 completed
Tue Feb 13 18:02:34 2024: BS 1 completed
Tue Feb 13 18:02:37 2024: BS 1 completed
Tue Feb 13 18:02:39 2024: BS 1 completed
Tue Feb 13 18:02:41 2024: BS 1 completed
Tue Feb 13 18:02:44 2024: BS 1 completed
Tue Feb 13 18:02:46 2024: BS 1 completed
Tue Feb 13 18:02:49 2024: BS 1 completed
Tue Feb 13 18:02:51 2024: BS 1 completed
Tue Feb 13 18:02:54 2024: BS 1 completed
Tue Feb 13 18:02:56 2024: BS 1 completed
Tue Feb 13 18:02:58 2024: BS 1 completed
Tue Feb 13 18:03:01 2024: BS 1 completed
Tue Feb 13 18:03:03 2024: BS 1 completed
Tue Feb 13 18:03:06 2024: BS 1 completed
Tue Feb 13 18:03:08 2024: BS 1 completed
Tue Feb 13 18:03:10 2024: BS 1 completed
Tue Feb 13 18:03:13 2024: BS 1 completed
Tue Feb 13 18:03:15 2024: BS 1 completed
Tue Feb 13 18:03:18 2024: BS 1 completed
Tue Feb 13 18:03:20 2024: BS 1 completed
Tue Feb 13 18:03:22 2024: BS 1 completed
Tue Feb 13 18:03:25 2024: BS 1 completed
Tue Feb 13 18:03:27 2024: BS 1 completed
Tue Feb 13 18:03:30 2024: BS 1 completed
Tue Feb 13 18:03:32 2024: BS 1 completed
Tue Feb 13 18:03:35 2024: BS 1 completed
Tue Feb 13 18:03:37 2024: BS 1 completed
Tue Feb 13 18:03:39 2024: BS 1 completed
Tue Feb 13 18:03:42 2024: BS 1 completed
Tue Feb 13 18:03:44 2024: BS 1 completed
Tue Feb 13 18:03:47 2024: BS 1 completed
Tue Feb 13 18:03:49 2024: BS 1 completed
Tue Feb 13 18:03:51 2024: BS 1 completed
Tue Feb 13 18:03:54 2024: BS 1 completed
Tue Feb 13 18:03:56 2024: BS 1 completed
Tue Feb 13 18:03:59 2024: BS 1 completed
Tue Feb 13 18:04:01 2024: BS 1 completed
Tue Feb 13 18:04:04 2024: BS 1 completed
Tue Feb 13 18:04:06 2024: BS 1 completed
Tue Feb 13 18:04:08 2024: BS 1 completed
Tue Feb 13 18:04:11 2024: BS 1 completed
Tue Feb 13 18:04:13 2024: BS 1 completed
Tue Feb 13 18:04:16 2024: BS 1 completed
Tue Feb 13 18:04:18 2024: BS 1 completed
Tue Feb 13 18:04:20 2024: BS 1 completed
Tue Feb 13 18:04:23 2024: BS 1 completed
Tue Feb 13 18:04:25 2024: BS 1 completed
Tue Feb 13 18:04:28 2024: BS 1 completed
Tue Feb 13 18:04:30 2024: BS 1 completed
Tue Feb 13 18:04:33 2024: BS 1 completed
Tue Feb 13 18:04:35 2024: BS 1 completed
Tue Feb 13 18:04:37 2024: BS 1 completed
Tue Feb 13 18:04:40 2024: BS 1 completed
Tue Feb 13 18:04:42 2024: BS 1 completed
Tue Feb 13 18:04:45 2024: BS 1 completed
Tue Feb 13 18:04:47 2024: BS 1 completed
Tue Feb 13 18:04:49 2024: BS 1 completed
Tue Feb 13 18:04:52 2024: BS 1 completed
Tue Feb 13 18:04:54 2024: BS 1 completed
Tue Feb 13 18:04:57 2024: BS 1 completed
Tue Feb 13 18:04:59 2024: BS 1 completed
Tue Feb 13 18:05:02 2024: BS 1 completed
Tue Feb 13 18:05:04 2024: BS 1 completed
Tue Feb 13 18:05:06 2024: BS 1 completed
Tue Feb 13 18:05:09 2024: BS 1 completed
Tue Feb 13 18:05:11 2024: BS 1 completed
Tue Feb 13 18:05:14 2024: BS 1 completed
Tue Feb 13 18:05:16 2024: BS 1 completed
Tue Feb 13 18:05:19 2024: BS 1 completed
Tue Feb 13 18:05:21 2024: BS 1 completed
Tue Feb 13 18:05:23 2024: BS 1 completed
