# Supplementary material for: Structurally Diverse Nitrogen-Rich Scaffolds via Continuous Photo-Click Reactions
Source: Org Lett. 2024 Nov 26;26(49):10559–63. doi: 10.1021/acs.orglett.4c03953 (PMC11650770; doi:10.1021/acs.orglett.4c03953)
Supplement: Supplementary file 2 — ol4c03953_si_002.zip [file ol4c03953_si_002.zip › FID for publication/FIDs/3b/DC-109-F_gHSQCAD_20240530_01.fid/log]

Thu May 30 19:51:18 2024: Experiment started
Thu May 30 19:52:01 2024: BS 1 completed
Thu May 30 19:52:03 2024: BS 1 completed
Thu May 30 19:52:06 2024: BS 1 completed
Thu May 30 19:52:08 2024: BS 1 completed
Thu May 30 19:52:10 2024: BS 1 completed
Thu May 30 19:52:13 2024: BS 1 completed
Thu May 30 19:52:15 2024: BS 1 completed
Thu May 30 19:52:18 2024: BS 1 completed
Thu May 30 19:52:20 2024: BS 1 completed
Thu May 30 19:52:22 2024: BS 1 completed
Thu May 30 19:52:25 2024: BS 1 completed
Thu May 30 19:52:27 2024: BS 1 completed
Thu May 30 19:52:30 2024: BS 1 completed
Thu May 30 19:52:32 2024: BS 1 completed
Thu May 30 19:52:34 2024: BS 1 completed
Thu May 30 19:52:37 2024: BS 1 completed
Thu May 30 19:52:39 2024: BS 1 completed
Thu May 30 19:52:41 2024: BS 1 completed
Thu May 30 19:52:44 2024: BS 1 completed
Thu May 30 19:52:46 2024: BS 1 completed
Thu May 30 19:52:49 2024: BS 1 completed
Thu May 30 19:52:51 2024: BS 1 completed
Thu May 30 19:52:53 2024: BS 1 completed
Thu May 30 19:52:56 2024: BS 1 completed
Thu May 30 19:52:58 2024: BS 1 completed
Thu May 30 19:53:01 2024: BS 1 completed
Thu May 30 19:53:03 2024: BS 1 completed
Thu May 30 19:53:05 2024: BS 1 completed
Thu May 30 19:53:08 2024: BS 1 completed
Thu May 30 19:53:10 2024: BS 1 completed
Thu May 30 19:53:13 2024: BS 1 completed
Thu May 30 19:53:15 2024: BS 1 completed
Thu May 30 19:53:17 2024: BS 1 completed
Thu May 30 19:53:20 2024: BS 1 completed
Thu May 30 19:53:22 2024: BS 1 completed
Thu May 30 19:53:25 2024: BS 1 completed
Thu May 30 19:53:27 2024: BS 1 completed
Thu May 30 19:53:29 2024: BS 1 completed
Thu May 30 19:53:32 2024: BS 1 completed
Thu May 30 19:53:34 2024: BS 1 completed
Thu May 30 19:53:36 2024: BS 1 completed
Thu May 30 19:53:39 2024: BS 1 completed
Thu May 30 19:53:41 2024: BS 1 completed
Thu May 30 19:53:44 2024: BS 1 completed
Thu May 30 19:53:46 2024: BS 1 completed
Thu May 30 19:53:48 2024: BS 1 completed
Thu May 30 19:53:51 2024: BS 1 completed
Thu May 30 19:53:53 2024: BS 1 completed
Thu May 30 19:53:56 2024: BS 1 completed
Thu May 30 19:53:58 2024: BS 1 completed
Thu May 30 19:54:00 2024: BS 1 completed
Thu May 30 19:54:03 2024: BS 1 completed
Thu May 30 19:54:05 2024: BS 1 completed
Thu May 30 19:54:08 2024: BS 1 completed
Thu May 30 19:54:10 2024: BS 1 completed
Thu May 30 19:54:12 2024: BS 1 completed
Thu May 30 19:54:15 2024: BS 1 completed
Thu May 30 19:54:17 2024: BS 1 completed
Thu May 30 19:54:20 2024: BS 1 completed
Thu May 30 19:54:22 2024: BS 1 completed
Thu May 30 19:54:24 2024: BS 1 completed
Thu May 30 19:54:27 2024: BS 1 completed
Thu May 30 19:54:29 2024: BS 1 completed
Thu May 30 19:54:31 2024: BS 1 completed
Thu May 30 19:54:34 2024: BS 1 completed
Thu May 30 19:54:36 2024: BS 1 completed
Thu May 30 19:54:39 2024: BS 1 completed
Thu May 30 19:54:41 2024: BS 1 completed
Thu May 30 19:54:43 2024: BS 1 completed
Thu May 30 19:54:46 2024: BS 1 completed
Thu May 30 19:54:48 2024: BS 1 completed
Thu May 30 19:54:51 2024: BS 1 completed
Thu May 30 19:54:53 2024: BS 1 completed
Thu May 30 19:54:55 2024: BS 1 completed
Thu May 30 19:54:58 2024: BS 1 completed
Thu May 30 19:55:00 2024: BS 1 completed
Thu May 30 19:55:03 2024: BS 1 completed
Thu May 30 19:55:05 2024: BS 1 completed
Thu May 30 19:55:07 2024: BS 1 completed
Thu May 30 19:55:10 2024: BS 1 completed
Thu May 30 19:55:12 2024: BS 1 completed
Thu May 30 19:55:15 2024: BS 1 completed
Thu May 30 19:55:17 2024: BS 1 completed
Thu May 30 19:55:19 2024: BS 1 completed
Thu May 30 19:55:22 2024: BS 1 completed
Thu May 30 19:55:24 2024: BS 1 completed
Thu May 30 19:55:27 2024: BS 1 completed
Thu May 30 19:55:29 2024: BS 1 completed
Thu May 30 19:55:31 2024: BS 1 completed
Thu May 30 19:55:34 2024: BS 1 completed
Thu May 30 19:55:36 2024: BS 1 completed
Thu May 30 19:55:38 2024: BS 1 completed
Thu May 30 19:55:41 2024: BS 1 completed
Thu May 30 19:55:43 2024: BS 1 completed
Thu May 30 19:55:46 2024: BS 1 completed
Thu May 30 19:55:48 2024: BS 1 completed
Thu May 30 19:55:50 2024: BS 1 completed
Thu May 30 19:55:53 2024: BS 1 completed
Thu May 30 19:55:55 2024: BS 1 completed
Thu May 30 19:55:58 2024: BS 1 completed
Thu May 30 19:56:00 2024: BS 1 completed
Thu May 30 19:56:02 2024: BS 1 completed
Thu May 30 19:56:05 2024: BS 1 completed
Thu May 30 19:56:07 2024: BS 1 completed
Thu May 30 19:56:10 2024: BS 1 completed
Thu May 30 19:56:12 2024: BS 1 completed
Thu May 30 19:56:14 2024: BS 1 completed
Thu May 30 19:56:17 2024: BS 1 completed
Thu May 30 19:56:19 2024: BS 1 completed
Thu May 30 19:56:22 2024: BS 1 completed
Thu May 30 19:56:24 2024: BS 1 completed
Thu May 30 19:56:26 2024: BS 1 completed
Thu May 30 19:56:29 2024: BS 1 completed
Thu May 30 19:56:31 2024: BS 1 completed
Thu May 30 19:56:34 2024: BS 1 completed
Thu May 30 19:56:36 2024: BS 1 completed
Thu May 30 19:56:38 2024: BS 1 completed
Thu May 30 19:56:41 2024: BS 1 completed
Thu May 30 19:56:43 2024: BS 1 completed
Thu May 30 19:56:46 2024: BS 1 completed
Thu May 30 19:56:48 2024: BS 1 completed
Thu May 30 19:56:50 2024: BS 1 completed
Thu May 30 19:56:53 2024: BS 1 completed
Thu May 30 19:56:55 2024: BS 1 completed
Thu May 30 19:56:58 2024: BS 1 completed
Thu May 30 19:57:00 2024: BS 1 completed
Thu May 30 19:57:02 2024: BS 1 completed
Thu May 30 19:57:05 2024: BS 1 completed
Thu May 30 19:57:07 2024: BS 1 completed
Thu May 30 19:57:09 2024: BS 1 completed
Thu May 30 19:57:12 2024: BS 1 completed
Thu May 30 19:57:14 2024: BS 1 completed
Thu May 30 19:57:17 2024: BS 1 completed
Thu May 30 19:57:19 2024: BS 1 completed
Thu May 30 19:57:21 2024: BS 1 completed
Thu May 30 19:57:24 2024: BS 1 completed
Thu May 30 19:57:26 2024: BS 1 completed
Thu May 30 19:57:29 2024: BS 1 completed
Thu May 30 19:57:31 2024: BS 1 completed
Thu May 30 19:57:33 2024: BS 1 completed
Thu May 30 19:57:36 2024: BS 1 completed
Thu May 30 19:57:38 2024: BS 1 completed
Thu May 30 19:57:41 2024: BS 1 completed
Thu May 30 19:57:43 2024: BS 1 completed
Thu May 30 19:57:45 2024: BS 1 completed
Thu May 30 19:57:48 2024: BS 1 completed
Thu May 30 19:57:50 2024: BS 1 completed
Thu May 30 19:57:53 2024: BS 1 completed
Thu May 30 19:57:55 2024: BS 1 completed
Thu May 30 19:57:57 2024: BS 1 completed
Thu May 30 19:58:00 2024: BS 1 completed
Thu May 30 19:58:02 2024: BS 1 completed
Thu May 30 19:58:05 2024: BS 1 completed
Thu May 30 19:58:07 2024: BS 1 completed
Thu May 30 19:58:09 2024: BS 1 completed
Thu May 30 19:58:12 2024: BS 1 completed
Thu May 30 19:58:14 2024: BS 1 completed
Thu May 30 19:58:17 2024: BS 1 completed
Thu May 30 19:58:19 2024: BS 1 completed
Thu May 30 19:58:21 2024: BS 1 completed
Thu May 30 19:58:24 2024: BS 1 completed
Thu May 30 19:58:26 2024: BS 1 completed
Thu May 30 19:58:29 2024: BS 1 completed
Thu May 30 19:58:31 2024: BS 1 completed
Thu May 30 19:58:33 2024: BS 1 completed
Thu May 30 19:58:36 2024: BS 1 completed
Thu May 30 19:58:38 2024: BS 1 completed
Thu May 30 19:58:41 2024: BS 1 completed
Thu May 30 19:58:43 2024: BS 1 completed
Thu May 30 19:58:45 2024: BS 1 completed
Thu May 30 19:58:48 2024: BS 1 completed
Thu May 30 19:58:50 2024: BS 1 completed
Thu May 30 19:58:53 2024: BS 1 completed
Thu May 30 19:58:55 2024: BS 1 completed
Thu May 30 19:58:57 2024: BS 1 completed
Thu May 30 19:59:00 2024: BS 1 completed
Thu May 30 19:59:02 2024: BS 1 completed
Thu May 30 19:59:05 2024: BS 1 completed
Thu May 30 19:59:07 2024: BS 1 completed
Thu May 30 19:59:09 2024: BS 1 completed
Thu May 30 19:59:12 2024: BS 1 completed
Thu May 30 19:59:14 2024: BS 1 completed
Thu May 30 19:59:17 2024: BS 1 completed
Thu May 30 19:59:19 2024: BS 1 completed
Thu May 30 19:59:21 2024: BS 1 completed
Thu May 30 19:59:24 2024: BS 1 completed
Thu May 30 19:59:26 2024: BS 1 completed
Thu May 30 19:59:29 2024: BS 1 completed
Thu May 30 19:59:31 2024: BS 1 completed
Thu May 30 19:59:33 2024: BS 1 completed
Thu May 30 19:59:36 2024: BS 1 completed
Thu May 30 19:59:38 2024: BS 1 completed
Thu May 30 19:59:41 2024: BS 1 completed
Thu May 30 19:59:43 2024: BS 1 completed
Thu May 30 19:59:45 2024: BS 1 completed
Thu May 30 19:59:48 2024: BS 1 completed
Thu May 30 19:59:50 2024: BS 1 completed
Thu May 30 19:59:53 2024: BS 1 completed
Thu May 30 19:59:55 2024: BS 1 completed
Thu May 30 19:59:57 2024: BS 1 completed
Thu May 30 20:00:00 2024: BS 1 completed
Thu May 30 20:00:02 2024: BS 1 completed
Thu May 30 20:00:05 2024: BS 1 completed
Thu May 30 20:00:07 2024: BS 1 completed
Thu May 30 20:00:09 2024: BS 1 completed
Thu May 30 20:00:12 2024: BS 1 completed
Thu May 30 20:00:14 2024: BS 1 completed
Thu May 30 20:00:17 2024: BS 1 completed
Thu May 30 20:00:19 2024: BS 1 completed
Thu May 30 20:00:21 2024: BS 1 completed
Thu May 30 20:00:24 2024: BS 1 completed
Thu May 30 20:00:26 2024: BS 1 completed
Thu May 30 20:00:29 2024: BS 1 completed
Thu May 30 20:00:31 2024: BS 1 completed
Thu May 30 20:00:33 2024: BS 1 completed
Thu May 30 20:00:36 2024: BS 1 completed
Thu May 30 20:00:38 2024: BS 1 completed
Thu May 30 20:00:41 2024: BS 1 completed
Thu May 30 20:00:43 2024: BS 1 completed
Thu May 30 20:00:45 2024: BS 1 completed
Thu May 30 20:00:48 2024: BS 1 completed
Thu May 30 20:00:50 2024: BS 1 completed
Thu May 30 20:00:53 2024: BS 1 completed
Thu May 30 20:00:55 2024: BS 1 completed
Thu May 30 20:00:57 2024: BS 1 completed
Thu May 30 20:01:00 2024: BS 1 completed
Thu May 30 20:01:02 2024: BS 1 completed
Thu May 30 20:01:05 2024: BS 1 completed
Thu May 30 20:01:07 2024: BS 1 completed
Thu May 30 20:01:09 2024: BS 1 completed
Thu May 30 20:01:12 2024: BS 1 completed
Thu May 30 20:01:14 2024: BS 1 completed
Thu May 30 20:01:17 2024: BS 1 completed
Thu May 30 20:01:19 2024: BS 1 completed
Thu May 30 20:01:21 2024: BS 1 completed
Thu May 30 20:01:24 2024: BS 1 completed
Thu May 30 20:01:26 2024: BS 1 completed
Thu May 30 20:01:29 2024: BS 1 completed
Thu May 30 20:01:31 2024: BS 1 completed
Thu May 30 20:01:33 2024: BS 1 completed
Thu May 30 20:01:36 2024: BS 1 completed
Thu May 30 20:01:38 2024: BS 1 completed
Thu May 30 20:01:41 2024: BS 1 completed
Thu May 30 20:01:43 2024: BS 1 completed
Thu May 30 20:01:45 2024: BS 1 completed
Thu May 30 20:01:48 2024: BS 1 completed
Thu May 30 20:01:50 2024: BS 1 completed
Thu May 30 20:01:53 2024: BS 1 completed
Thu May 30 20:01:55 2024: BS 1 completed
Thu May 30 20:01:57 2024: BS 1 completed
Thu May 30 20:02:00 2024: BS 1 completed
Thu May 30 20:02:02 2024: BS 1 completed
Thu May 30 20:02:05 2024: BS 1 completed
Thu May 30 20:02:07 2024: BS 1 completed
Thu May 30 20:02:09 2024: BS 1 completed
Thu May 30 20:02:12 2024: BS 1 completed
Thu May 30 20:02:14 2024: BS 1 completed
Thu May 30 20:02:17 2024: BS 1 completed
Thu May 30 20:02:19 2024: BS 1 completed
Thu May 30 20:02:21 2024: BS 1 completed
Thu May 30 20:02:24 2024: BS 1 completed
Thu May 30 20:02:26 2024: BS 1 completed
Thu May 30 20:02:29 2024: BS 1 completed
Thu May 30 20:02:31 2024: BS 1 completed
Thu May 30 20:02:34 2024: BS 1 completed
Thu May 30 20:02:36 2024: BS 1 completed
Thu May 30 20:02:38 2024: BS 1 completed
Thu May 30 20:02:41 2024: BS 1 completed
Thu May 30 20:02:43 2024: BS 1 completed
Thu May 30 20:02:46 2024: BS 1 completed
Thu May 30 20:02:48 2024: BS 1 completed
Thu May 30 20:02:50 2024: BS 1 completed
Thu May 30 20:02:53 2024: BS 1 completed
Thu May 30 20:02:55 2024: BS 1 completed
Thu May 30 20:02:58 2024: BS 1 completed
Thu May 30 20:03:00 2024: BS 1 completed
Thu May 30 20:03:02 2024: BS 1 completed
Thu May 30 20:03:05 2024: BS 1 completed
Thu May 30 20:03:07 2024: BS 1 completed
Thu May 30 20:03:10 2024: BS 1 completed
Thu May 30 20:03:12 2024: BS 1 completed
Thu May 30 20:03:14 2024: BS 1 completed
Thu May 30 20:03:17 2024: BS 1 completed
Thu May 30 20:03:19 2024: BS 1 completed
Thu May 30 20:03:22 2024: BS 1 completed
Thu May 30 20:03:24 2024: BS 1 completed
Thu May 30 20:03:26 2024: BS 1 completed
Thu May 30 20:03:29 2024: BS 1 completed
Thu May 30 20:03:31 2024: BS 1 completed
Thu May 30 20:03:34 2024: BS 1 completed
Thu May 30 20:03:36 2024: BS 1 completed
Thu May 30 20:03:38 2024: BS 1 completed
Thu May 30 20:03:41 2024: BS 1 completed
Thu May 30 20:03:43 2024: BS 1 completed
Thu May 30 20:03:46 2024: BS 1 completed
Thu May 30 20:03:48 2024: BS 1 completed
Thu May 30 20:03:50 2024: BS 1 completed
Thu May 30 20:03:53 2024: BS 1 completed
Thu May 30 20:03:55 2024: BS 1 completed
Thu May 30 20:03:58 2024: BS 1 completed
Thu May 30 20:04:00 2024: BS 1 completed
Thu May 30 20:04:02 2024: BS 1 completed
Thu May 30 20:04:05 2024: BS 1 completed
Thu May 30 20:04:07 2024: BS 1 completed
Thu May 30 20:04:10 2024: BS 1 completed
Thu May 30 20:04:12 2024: BS 1 completed
Thu May 30 20:04:15 2024: BS 1 completed
Thu May 30 20:04:17 2024: BS 1 completed
Thu May 30 20:04:19 2024: BS 1 completed
Thu May 30 20:04:22 2024: BS 1 completed
Thu May 30 20:04:24 2024: BS 1 completed
Thu May 30 20:04:27 2024: BS 1 completed
Thu May 30 20:04:29 2024: BS 1 completed
Thu May 30 20:04:31 2024: BS 1 completed
Thu May 30 20:04:34 2024: BS 1 completed
Thu May 30 20:04:36 2024: BS 1 completed
Thu May 30 20:04:39 2024: BS 1 completed
Thu May 30 20:04:41 2024: BS 1 completed
Thu May 30 20:04:43 2024: BS 1 completed
Thu May 30 20:04:46 2024: BS 1 completed
Thu May 30 20:04:48 2024: BS 1 completed
Thu May 30 20:04:51 2024: BS 1 completed
Thu May 30 20:04:53 2024: BS 1 completed
Thu May 30 20:04:55 2024: BS 1 completed
Thu May 30 20:04:58 2024: BS 1 completed
Thu May 30 20:05:00 2024: BS 1 completed
Thu May 30 20:05:03 2024: BS 1 completed
Thu May 30 20:05:05 2024: BS 1 completed
Thu May 30 20:05:07 2024: BS 1 completed
Thu May 30 20:05:10 2024: BS 1 completed
Thu May 30 20:05:12 2024: BS 1 completed
Thu May 30 20:05:15 2024: BS 1 completed
Thu May 30 20:05:17 2024: BS 1 completed
Thu May 30 20:05:20 2024: BS 1 completed
Thu May 30 20:05:22 2024: BS 1 completed
Thu May 30 20:05:24 2024: BS 1 completed
Thu May 30 20:05:27 2024: BS 1 completed
Thu May 30 20:05:29 2024: BS 1 completed
Thu May 30 20:05:32 2024: BS 1 completed
Thu May 30 20:05:34 2024: BS 1 completed
Thu May 30 20:05:36 2024: BS 1 completed
Thu May 30 20:05:39 2024: BS 1 completed
Thu May 30 20:05:41 2024: BS 1 completed
Thu May 30 20:05:44 2024: BS 1 completed
Thu May 30 20:05:46 2024: BS 1 completed
Thu May 30 20:05:48 2024: BS 1 completed
Thu May 30 20:05:51 2024: BS 1 completed
Thu May 30 20:05:53 2024: BS 1 completed
Thu May 30 20:05:56 2024: BS 1 completed
Thu May 30 20:05:58 2024: BS 1 completed
Thu May 30 20:06:00 2024: BS 1 completed
Thu May 30 20:06:03 2024: BS 1 completed
Thu May 30 20:06:05 2024: BS 1 completed
Thu May 30 20:06:08 2024: BS 1 completed
Thu May 30 20:06:10 2024: BS 1 completed
Thu May 30 20:06:13 2024: BS 1 completed
Thu May 30 20:06:15 2024: BS 1 completed
Thu May 30 20:06:17 2024: BS 1 completed
Thu May 30 20:06:20 2024: BS 1 completed
Thu May 30 20:06:22 2024: BS 1 completed
Thu May 30 20:06:25 2024: BS 1 completed
Thu May 30 20:06:27 2024: BS 1 completed
Thu May 30 20:06:29 2024: BS 1 completed
Thu May 30 20:06:32 2024: BS 1 completed
Thu May 30 20:06:34 2024: BS 1 completed
Thu May 30 20:06:37 2024: BS 1 completed
Thu May 30 20:06:39 2024: BS 1 completed
Thu May 30 20:06:41 2024: BS 1 completed
Thu May 30 20:06:44 2024: BS 1 completed
Thu May 30 20:06:46 2024: BS 1 completed
Thu May 30 20:06:49 2024: BS 1 completed
Thu May 30 20:06:51 2024: BS 1 completed
Thu May 30 20:06:53 2024: BS 1 completed
Thu May 30 20:06:56 2024: BS 1 completed
Thu May 30 20:06:58 2024: BS 1 completed
Thu May 30 20:07:01 2024: BS 1 completed
Thu May 30 20:07:03 2024: BS 1 completed
Thu May 30 20:07:06 2024: BS 1 completed
Thu May 30 20:07:08 2024: BS 1 completed
Thu May 30 20:07:10 2024: BS 1 completed
Thu May 30 20:07:13 2024: BS 1 completed
Thu May 30 20:07:15 2024: BS 1 completed
Thu May 30 20:07:18 2024: BS 1 completed
Thu May 30 20:07:20 2024: BS 1 completed
Thu May 30 20:07:22 2024: BS 1 completed
Thu May 30 20:07:25 2024: BS 1 completed
Thu May 30 20:07:27 2024: BS 1 completed
Thu May 30 20:07:30 2024: BS 1 completed
Thu May 30 20:07:32 2024: BS 1 completed
Thu May 30 20:07:34 2024: BS 1 completed
Thu May 30 20:07:37 2024: BS 1 completed
Thu May 30 20:07:39 2024: BS 1 completed
Thu May 30 20:07:42 2024: BS 1 completed
Thu May 30 20:07:44 2024: BS 1 completed
Thu May 30 20:07:47 2024: BS 1 completed
Thu May 30 20:07:49 2024: BS 1 completed
Thu May 30 20:07:51 2024: BS 1 completed
Thu May 30 20:07:54 2024: BS 1 completed
Thu May 30 20:07:56 2024: BS 1 completed
Thu May 30 20:07:59 2024: BS 1 completed
Thu May 30 20:08:01 2024: BS 1 completed
Thu May 30 20:08:03 2024: BS 1 completed
Thu May 30 20:08:06 2024: BS 1 completed
Thu May 30 20:08:08 2024: BS 1 completed
Thu May 30 20:08:11 2024: BS 1 completed
Thu May 30 20:08:13 2024: BS 1 completed
Thu May 30 20:08:15 2024: BS 1 completed
Thu May 30 20:08:18 2024: BS 1 completed
Thu May 30 20:08:20 2024: BS 1 completed
Thu May 30 20:08:23 2024: BS 1 completed
Thu May 30 20:08:25 2024: BS 1 completed
Thu May 30 20:08:28 2024: BS 1 completed
Thu May 30 20:08:30 2024: BS 1 completed
Thu May 30 20:08:32 2024: BS 1 completed
Thu May 30 20:08:35 2024: BS 1 completed
Thu May 30 20:08:37 2024: BS 1 completed
Thu May 30 20:08:40 2024: BS 1 completed
Thu May 30 20:08:42 2024: BS 1 completed
Thu May 30 20:08:44 2024: BS 1 completed
Thu May 30 20:08:47 2024: BS 1 completed
Thu May 30 20:08:49 2024: BS 1 completed
Thu May 30 20:08:52 2024: BS 1 completed
Thu May 30 20:08:54 2024: BS 1 completed
Thu May 30 20:08:56 2024: BS 1 completed
Thu May 30 20:08:59 2024: BS 1 completed
Thu May 30 20:09:01 2024: BS 1 completed
Thu May 30 20:09:04 2024: BS 1 completed
Thu May 30 20:09:06 2024: BS 1 completed
Thu May 30 20:09:09 2024: BS 1 completed
Thu May 30 20:09:11 2024: BS 1 completed
Thu May 30 20:09:13 2024: BS 1 completed
Thu May 30 20:09:16 2024: BS 1 completed
Thu May 30 20:09:18 2024: BS 1 completed
Thu May 30 20:09:21 2024: BS 1 completed
Thu May 30 20:09:23 2024: BS 1 completed
Thu May 30 20:09:25 2024: BS 1 completed
Thu May 30 20:09:28 2024: BS 1 completed
Thu May 30 20:09:30 2024: BS 1 completed
Thu May 30 20:09:33 2024: BS 1 completed
Thu May 30 20:09:35 2024: BS 1 completed
Thu May 30 20:09:38 2024: BS 1 completed
Thu May 30 20:09:40 2024: BS 1 completed
Thu May 30 20:09:42 2024: BS 1 completed
Thu May 30 20:09:45 2024: BS 1 completed
Thu May 30 20:09:47 2024: BS 1 completed
Thu May 30 20:09:50 2024: BS 1 completed
Thu May 30 20:09:52 2024: BS 1 completed
Thu May 30 20:09:54 2024: BS 1 completed
Thu May 30 20:09:57 2024: BS 1 completed
Thu May 30 20:09:59 2024: BS 1 completed
Thu May 30 20:10:02 2024: BS 1 completed
Thu May 30 20:10:04 2024: BS 1 completed
Thu May 30 20:10:06 2024: BS 1 completed
Thu May 30 20:10:09 2024: BS 1 completed
Thu May 30 20:10:11 2024: BS 1 completed
Thu May 30 20:10:14 2024: BS 1 completed
Thu May 30 20:10:16 2024: BS 1 completed
Thu May 30 20:10:19 2024: BS 1 completed
Thu May 30 20:10:21 2024: BS 1 completed
Thu May 30 20:10:23 2024: BS 1 completed
Thu May 30 20:10:26 2024: BS 1 completed
Thu May 30 20:10:28 2024: BS 1 completed
Thu May 30 20:10:31 2024: BS 1 completed
Thu May 30 20:10:33 2024: BS 1 completed
Thu May 30 20:10:35 2024: BS 1 completed
Thu May 30 20:10:38 2024: BS 1 completed
Thu May 30 20:10:40 2024: BS 1 completed
Thu May 30 20:10:43 2024: BS 1 completed
Thu May 30 20:10:45 2024: BS 1 completed
Thu May 30 20:10:48 2024: BS 1 completed
Thu May 30 20:10:50 2024: BS 1 completed
Thu May 30 20:10:52 2024: BS 1 completed
Thu May 30 20:10:55 2024: BS 1 completed
Thu May 30 20:10:57 2024: BS 1 completed
Thu May 30 20:11:00 2024: BS 1 completed
Thu May 30 20:11:02 2024: BS 1 completed
Thu May 30 20:11:04 2024: BS 1 completed
Thu May 30 20:11:07 2024: BS 1 completed
Thu May 30 20:11:09 2024: BS 1 completed
Thu May 30 20:11:12 2024: BS 1 completed
Thu May 30 20:11:14 2024: BS 1 completed
Thu May 30 20:11:17 2024: BS 1 completed
Thu May 30 20:11:19 2024: BS 1 completed
Thu May 30 20:11:21 2024: BS 1 completed
Thu May 30 20:11:24 2024: BS 1 completed
Thu May 30 20:11:26 2024: BS 1 completed
Thu May 30 20:11:29 2024: BS 1 completed
Thu May 30 20:11:31 2024: BS 1 completed
Thu May 30 20:11:33 2024: BS 1 completed
Thu May 30 20:11:36 2024: BS 1 completed
Thu May 30 20:11:38 2024: BS 1 completed
Thu May 30 20:11:41 2024: BS 1 completed
Thu May 30 20:11:43 2024: BS 1 completed
Thu May 30 20:11:46 2024: BS 1 completed
Thu May 30 20:11:48 2024: BS 1 completed
Thu May 30 20:11:50 2024: BS 1 completed
Thu May 30 20:11:53 2024: BS 1 completed
Thu May 30 20:11:55 2024: BS 1 completed
Thu May 30 20:11:58 2024: BS 1 completed
Thu May 30 20:12:00 2024: BS 1 completed
Thu May 30 20:12:02 2024: BS 1 completed
Thu May 30 20:12:05 2024: BS 1 completed
Thu May 30 20:12:07 2024: BS 1 completed
Thu May 30 20:12:10 2024: BS 1 completed
Thu May 30 20:12:12 2024: BS 1 completed
Thu May 30 20:12:15 2024: BS 1 completed
Thu May 30 20:12:17 2024: BS 1 completed
Thu May 30 20:12:19 2024: BS 1 completed
Thu May 30 20:12:22 2024: BS 1 completed
Thu May 30 20:12:24 2024: BS 1 completed
Thu May 30 20:12:27 2024: BS 1 completed
Thu May 30 20:12:29 2024: BS 1 completed
