# Supplementary material for: Structurally Diverse Nitrogen-Rich Scaffolds via Continuous Photo-Click Reactions
Source: Org Lett. 2024 Nov 26;26(49):10559–63. doi: 10.1021/acs.orglett.4c03953 (PMC11650770; doi:10.1021/acs.orglett.4c03953)
Supplement: Supplementary file 2 — ol4c03953_si_002.zip [file ol4c03953_si_002.zip › FID for publication/FIDs/3d/DC-154-E_CARBON_20240919_01.fid/log]

Thu Sep 19 20:10:11 2024: Experiment started
Thu Sep 19 20:11:51 2024: BS 1 completed
Thu Sep 19 20:12:07 2024: BS 2 completed
Thu Sep 19 20:12:24 2024: BS 3 completed
Thu Sep 19 20:12:40 2024: BS 4 completed
Thu Sep 19 20:12:57 2024: BS 5 completed
Thu Sep 19 20:13:13 2024: BS 6 completed
Thu Sep 19 20:13:29 2024: BS 7 completed
Thu Sep 19 20:13:46 2024: BS 8 completed
Thu Sep 19 20:14:02 2024: BS 9 completed
Thu Sep 19 20:14:19 2024: BS 10 completed
Thu Sep 19 20:14:35 2024: BS 11 completed
Thu Sep 19 20:14:51 2024: BS 12 completed
Thu Sep 19 20:15:08 2024: BS 13 completed
Thu Sep 19 20:15:24 2024: BS 14 completed
Thu Sep 19 20:15:40 2024: BS 15 completed
Thu Sep 19 20:15:57 2024: BS 16 completed
Thu Sep 19 20:16:13 2024: BS 17 completed
Thu Sep 19 20:16:30 2024: BS 18 completed
Thu Sep 19 20:16:46 2024: BS 19 completed
Thu Sep 19 20:17:02 2024: BS 20 completed
Thu Sep 19 20:17:19 2024: BS 21 completed
Thu Sep 19 20:17:35 2024: BS 22 completed
Thu Sep 19 20:17:52 2024: BS 23 completed
Thu Sep 19 20:18:08 2024: BS 24 completed
Thu Sep 19 20:18:24 2024: BS 25 completed
Thu Sep 19 20:18:41 2024: BS 26 completed
Thu Sep 19 20:18:57 2024: BS 27 completed
Thu Sep 19 20:19:14 2024: BS 28 completed
Thu Sep 19 20:19:30 2024: BS 29 completed
Thu Sep 19 20:19:46 2024: BS 30 completed
Thu Sep 19 20:20:03 2024: BS 31 completed
Thu Sep 19 20:20:19 2024: BS 32 completed
Thu Sep 19 20:20:35 2024: BS 33 completed
Thu Sep 19 20:20:52 2024: BS 34 completed
Thu Sep 19 20:21:08 2024: BS 35 completed
Thu Sep 19 20:21:25 2024: BS 36 completed
Thu Sep 19 20:21:41 2024: BS 37 completed
Thu Sep 19 20:21:57 2024: BS 38 completed
Thu Sep 19 20:22:14 2024: BS 39 completed
Thu Sep 19 20:22:30 2024: BS 40 completed
Thu Sep 19 20:22:47 2024: BS 41 completed
Thu Sep 19 20:23:03 2024: BS 42 completed
Thu Sep 19 20:23:19 2024: BS 43 completed
Thu Sep 19 20:23:36 2024: BS 44 completed
Thu Sep 19 20:23:52 2024: BS 45 completed
Thu Sep 19 20:24:09 2024: BS 46 completed
Thu Sep 19 20:24:25 2024: BS 47 completed
Thu Sep 19 20:24:41 2024: BS 48 completed
Thu Sep 19 20:24:58 2024: BS 49 completed
Thu Sep 19 20:25:14 2024: BS 50 completed
Thu Sep 19 20:25:30 2024: BS 51 completed
Thu Sep 19 20:25:47 2024: BS 52 completed
Thu Sep 19 20:26:03 2024: BS 53 completed
Thu Sep 19 20:26:20 2024: BS 54 completed
Thu Sep 19 20:26:36 2024: BS 55 completed
Thu Sep 19 20:26:52 2024: BS 56 completed
Thu Sep 19 20:27:09 2024: BS 57 completed
Thu Sep 19 20:27:25 2024: BS 58 completed
Thu Sep 19 20:27:42 2024: BS 59 completed
Thu Sep 19 20:27:58 2024: BS 60 completed
Thu Sep 19 20:28:14 2024: BS 61 completed
Thu Sep 19 20:28:31 2024: BS 62 completed
Thu Sep 19 20:28:47 2024: BS 63 completed
Thu Sep 19 20:29:04 2024: BS 64 completed
Thu Sep 19 20:29:20 2024: BS 65 completed
Thu Sep 19 20:29:36 2024: BS 66 completed
Thu Sep 19 20:29:53 2024: BS 67 completed
Thu Sep 19 20:30:09 2024: BS 68 completed
Thu Sep 19 20:30:25 2024: BS 69 completed
Thu Sep 19 20:30:42 2024: BS 70 completed
Thu Sep 19 20:30:58 2024: BS 71 completed
Thu Sep 19 20:31:15 2024: BS 72 completed
Thu Sep 19 20:31:31 2024: BS 73 completed
Thu Sep 19 20:31:47 2024: BS 74 completed
Thu Sep 19 20:32:04 2024: BS 75 completed
Thu Sep 19 20:32:20 2024: BS 76 completed
Thu Sep 19 20:32:37 2024: BS 77 completed
Thu Sep 19 20:32:53 2024: BS 78 completed
Thu Sep 19 20:33:09 2024: BS 79 completed
Thu Sep 19 20:33:26 2024: BS 80 completed
Thu Sep 19 20:33:42 2024: BS 81 completed
Thu Sep 19 20:33:59 2024: BS 82 completed
Thu Sep 19 20:34:15 2024: BS 83 completed
Thu Sep 19 20:34:31 2024: BS 84 completed
Thu Sep 19 20:34:48 2024: BS 85 completed
Thu Sep 19 20:35:04 2024: BS 86 completed
Thu Sep 19 20:35:20 2024: BS 87 completed
Thu Sep 19 20:35:37 2024: BS 88 completed
Thu Sep 19 20:35:53 2024: BS 89 completed
Thu Sep 19 20:36:10 2024: BS 90 completed
Thu Sep 19 20:36:26 2024: BS 91 completed
Thu Sep 19 20:36:42 2024: BS 92 completed
Thu Sep 19 20:36:59 2024: BS 93 completed
Thu Sep 19 20:37:15 2024: BS 94 completed
Thu Sep 19 20:37:32 2024: BS 95 completed
Thu Sep 19 20:37:48 2024: BS 96 completed
Thu Sep 19 20:38:04 2024: BS 97 completed
Thu Sep 19 20:38:21 2024: BS 98 completed
Thu Sep 19 20:38:37 2024: BS 99 completed
Thu Sep 19 20:38:54 2024: BS 100 completed
Thu Sep 19 20:39:10 2024: BS 101 completed
Thu Sep 19 20:39:26 2024: BS 102 completed
Thu Sep 19 20:39:43 2024: BS 103 completed
Thu Sep 19 20:39:59 2024: BS 104 completed
Thu Sep 19 20:40:15 2024: BS 105 completed
Thu Sep 19 20:40:32 2024: BS 106 completed
Thu Sep 19 20:40:48 2024: BS 107 completed
Thu Sep 19 20:41:05 2024: BS 108 completed
Thu Sep 19 20:41:21 2024: BS 109 completed
Thu Sep 19 20:41:37 2024: BS 110 completed
Thu Sep 19 20:41:54 2024: BS 111 completed
Thu Sep 19 20:42:10 2024: BS 112 completed
Thu Sep 19 20:42:27 2024: BS 113 completed
Thu Sep 19 20:42:43 2024: BS 114 completed
Thu Sep 19 20:42:59 2024: BS 115 completed
Thu Sep 19 20:43:16 2024: BS 116 completed
Thu Sep 19 20:43:32 2024: BS 117 completed
Thu Sep 19 20:43:49 2024: BS 118 completed
Thu Sep 19 20:44:05 2024: BS 119 completed
Thu Sep 19 20:44:21 2024: BS 120 completed
Thu Sep 19 20:44:38 2024: BS 121 completed
Thu Sep 19 20:44:54 2024: BS 122 completed
Thu Sep 19 20:45:10 2024: BS 123 completed
Thu Sep 19 20:45:27 2024: BS 124 completed
Thu Sep 19 20:45:43 2024: BS 125 completed
Thu Sep 19 20:46:00 2024: BS 126 completed
Thu Sep 19 20:46:16 2024: BS 127 completed
Thu Sep 19 20:46:32 2024: BS 128 completed
Thu Sep 19 20:46:49 2024: BS 129 completed
Thu Sep 19 20:47:05 2024: BS 130 completed
Thu Sep 19 20:47:22 2024: BS 131 completed
Thu Sep 19 20:47:38 2024: BS 132 completed
Thu Sep 19 20:47:54 2024: BS 133 completed
Thu Sep 19 20:48:11 2024: BS 134 completed
Thu Sep 19 20:48:27 2024: BS 135 completed
Thu Sep 19 20:48:44 2024: BS 136 completed
Thu Sep 19 20:49:00 2024: BS 137 completed
Thu Sep 19 20:49:16 2024: BS 138 completed
Thu Sep 19 20:49:33 2024: BS 139 completed
Thu Sep 19 20:49:49 2024: BS 140 completed
Thu Sep 19 20:50:05 2024: BS 141 completed
Thu Sep 19 20:50:22 2024: BS 142 completed
Thu Sep 19 20:50:38 2024: BS 143 completed
Thu Sep 19 20:50:55 2024: BS 144 completed
Thu Sep 19 20:51:11 2024: BS 145 completed
Thu Sep 19 20:51:27 2024: BS 146 completed
Thu Sep 19 20:51:44 2024: BS 147 completed
Thu Sep 19 20:52:00 2024: BS 148 completed
Thu Sep 19 20:52:17 2024: BS 149 completed
Thu Sep 19 20:52:33 2024: BS 150 completed
Thu Sep 19 20:52:49 2024: BS 151 completed
Thu Sep 19 20:53:06 2024: BS 152 completed
Thu Sep 19 20:53:22 2024: BS 153 completed
Thu Sep 19 20:53:39 2024: BS 154 completed
Thu Sep 19 20:53:55 2024: BS 155 completed
Thu Sep 19 20:54:11 2024: BS 156 completed
Thu Sep 19 20:54:28 2024: BS 157 completed
Thu Sep 19 20:54:44 2024: BS 158 completed
Thu Sep 19 20:55:00 2024: BS 159 completed
Thu Sep 19 20:55:17 2024: BS 160 completed
Thu Sep 19 20:55:33 2024: BS 161 completed
Thu Sep 19 20:55:50 2024: BS 162 completed
Thu Sep 19 20:56:06 2024: BS 163 completed
Thu Sep 19 20:56:22 2024: BS 164 completed
Thu Sep 19 20:56:39 2024: BS 165 completed
Thu Sep 19 20:56:55 2024: BS 166 completed
Thu Sep 19 20:57:12 2024: BS 167 completed
Thu Sep 19 20:57:28 2024: BS 168 completed
Thu Sep 19 20:57:44 2024: BS 169 completed
Thu Sep 19 20:58:01 2024: BS 170 completed
Thu Sep 19 20:58:17 2024: BS 171 completed
Thu Sep 19 20:58:34 2024: BS 172 completed
Thu Sep 19 20:58:50 2024: BS 173 completed
Thu Sep 19 20:59:06 2024: BS 174 completed
Thu Sep 19 20:59:23 2024: BS 175 completed
Thu Sep 19 20:59:39 2024: BS 176 completed
Thu Sep 19 20:59:55 2024: BS 177 completed
Thu Sep 19 21:00:12 2024: BS 178 completed
Thu Sep 19 21:00:28 2024: BS 179 completed
Thu Sep 19 21:00:45 2024: BS 180 completed
Thu Sep 19 21:01:01 2024: BS 181 completed
Thu Sep 19 21:01:17 2024: BS 182 completed
Thu Sep 19 21:01:34 2024: BS 183 completed
Thu Sep 19 21:01:50 2024: BS 184 completed
Thu Sep 19 21:02:07 2024: BS 185 completed
Thu Sep 19 21:02:23 2024: BS 186 completed
Thu Sep 19 21:02:39 2024: BS 187 completed
Thu Sep 19 21:02:56 2024: BS 188 completed
Thu Sep 19 21:03:12 2024: BS 189 completed
Thu Sep 19 21:03:29 2024: BS 190 completed
Thu Sep 19 21:03:45 2024: BS 191 completed
Thu Sep 19 21:04:01 2024: BS 192 completed
Thu Sep 19 21:04:18 2024: BS 193 completed
Thu Sep 19 21:04:34 2024: BS 194 completed
Thu Sep 19 21:04:50 2024: BS 195 completed
Thu Sep 19 21:05:07 2024: BS 196 completed
Thu Sep 19 21:05:23 2024: BS 197 completed
Thu Sep 19 21:05:40 2024: BS 198 completed
Thu Sep 19 21:05:56 2024: BS 199 completed
Thu Sep 19 21:06:12 2024: BS 200 completed
Thu Sep 19 21:06:29 2024: BS 201 completed
Thu Sep 19 21:06:45 2024: BS 202 completed
Thu Sep 19 21:07:02 2024: BS 203 completed
Thu Sep 19 21:07:18 2024: BS 204 completed
Thu Sep 19 21:07:34 2024: BS 205 completed
Thu Sep 19 21:07:51 2024: BS 206 completed
Thu Sep 19 21:08:07 2024: BS 207 completed
Thu Sep 19 21:08:24 2024: BS 208 completed
Thu Sep 19 21:08:40 2024: BS 209 completed
Thu Sep 19 21:08:56 2024: BS 210 completed
Thu Sep 19 21:09:13 2024: BS 211 completed
Thu Sep 19 21:09:29 2024: BS 212 completed
Thu Sep 19 21:09:45 2024: BS 213 completed
Thu Sep 19 21:10:02 2024: BS 214 completed
Thu Sep 19 21:10:18 2024: BS 215 completed
Thu Sep 19 21:10:35 2024: BS 216 completed
Thu Sep 19 21:10:51 2024: BS 217 completed
Thu Sep 19 21:11:07 2024: BS 218 completed
Thu Sep 19 21:11:24 2024: BS 219 completed
Thu Sep 19 21:11:40 2024: BS 220 completed
Thu Sep 19 21:11:57 2024: BS 221 completed
Thu Sep 19 21:12:13 2024: BS 222 completed
Thu Sep 19 21:12:29 2024: BS 223 completed
Thu Sep 19 21:12:46 2024: BS 224 completed
Thu Sep 19 21:13:02 2024: BS 225 completed
Thu Sep 19 21:13:19 2024: BS 226 completed
Thu Sep 19 21:13:35 2024: BS 227 completed
Thu Sep 19 21:13:51 2024: BS 228 completed
Thu Sep 19 21:14:08 2024: BS 229 completed
Thu Sep 19 21:14:24 2024: BS 230 completed
Thu Sep 19 21:14:40 2024: BS 231 completed
Thu Sep 19 21:14:57 2024: BS 232 completed
Thu Sep 19 21:15:13 2024: BS 233 completed
Thu Sep 19 21:15:30 2024: BS 234 completed
Thu Sep 19 21:15:46 2024: BS 235 completed
Thu Sep 19 21:16:02 2024: BS 236 completed
Thu Sep 19 21:16:19 2024: BS 237 completed
Thu Sep 19 21:16:35 2024: BS 238 completed
Thu Sep 19 21:16:52 2024: BS 239 completed
Thu Sep 19 21:17:08 2024: BS 240 completed
Thu Sep 19 21:17:24 2024: BS 241 completed
Thu Sep 19 21:17:41 2024: BS 242 completed
Thu Sep 19 21:17:57 2024: BS 243 completed
Thu Sep 19 21:18:14 2024: BS 244 completed
Thu Sep 19 21:18:30 2024: BS 245 completed
Thu Sep 19 21:18:46 2024: BS 246 completed
Thu Sep 19 21:19:03 2024: BS 247 completed
Thu Sep 19 21:19:19 2024: BS 248 completed
Thu Sep 19 21:19:35 2024: BS 249 completed
