# Supplementary material for: Structurally Diverse Nitrogen-Rich Scaffolds via Continuous Photo-Click Reactions
Source: Org Lett. 2024 Nov 26;26(49):10559–63. doi: 10.1021/acs.orglett.4c03953 (PMC11650770; doi:10.1021/acs.orglett.4c03953)
Supplement: Supplementary file 2 — ol4c03953_si_002.zip [file ol4c03953_si_002.zip › FID for publication/FIDs/3d/DC-154-E_HSQCAD_20240919_01.fid/log]

Thu Sep 19 19:28:29 2024: Experiment started
Thu Sep 19 19:29:12 2024: BS 1 completed
Thu Sep 19 19:29:14 2024: BS 1 completed
Thu Sep 19 19:29:16 2024: BS 1 completed
Thu Sep 19 19:29:19 2024: BS 1 completed
Thu Sep 19 19:29:21 2024: BS 1 completed
Thu Sep 19 19:29:24 2024: BS 1 completed
Thu Sep 19 19:29:26 2024: BS 1 completed
Thu Sep 19 19:29:28 2024: BS 1 completed
Thu Sep 19 19:29:31 2024: BS 1 completed
Thu Sep 19 19:29:33 2024: BS 1 completed
Thu Sep 19 19:29:35 2024: BS 1 completed
Thu Sep 19 19:29:38 2024: BS 1 completed
Thu Sep 19 19:29:40 2024: BS 1 completed
Thu Sep 19 19:29:43 2024: BS 1 completed
Thu Sep 19 19:29:45 2024: BS 1 completed
Thu Sep 19 19:29:47 2024: BS 1 completed
Thu Sep 19 19:29:50 2024: BS 1 completed
Thu Sep 19 19:29:52 2024: BS 1 completed
Thu Sep 19 19:29:55 2024: BS 1 completed
Thu Sep 19 19:29:57 2024: BS 1 completed
Thu Sep 19 19:29:59 2024: BS 1 completed
Thu Sep 19 19:30:02 2024: BS 1 completed
Thu Sep 19 19:30:04 2024: BS 1 completed
Thu Sep 19 19:30:06 2024: BS 1 completed
Thu Sep 19 19:30:09 2024: BS 1 completed
Thu Sep 19 19:30:11 2024: BS 1 completed
Thu Sep 19 19:30:14 2024: BS 1 completed
Thu Sep 19 19:30:16 2024: BS 1 completed
Thu Sep 19 19:30:18 2024: BS 1 completed
Thu Sep 19 19:30:21 2024: BS 1 completed
Thu Sep 19 19:30:23 2024: BS 1 completed
Thu Sep 19 19:30:26 2024: BS 1 completed
Thu Sep 19 19:30:28 2024: BS 1 completed
Thu Sep 19 19:30:30 2024: BS 1 completed
Thu Sep 19 19:30:33 2024: BS 1 completed
Thu Sep 19 19:30:35 2024: BS 1 completed
Thu Sep 19 19:30:38 2024: BS 1 completed
Thu Sep 19 19:30:40 2024: BS 1 completed
Thu Sep 19 19:30:42 2024: BS 1 completed
Thu Sep 19 19:30:45 2024: BS 1 completed
Thu Sep 19 19:30:47 2024: BS 1 completed
Thu Sep 19 19:30:49 2024: BS 1 completed
Thu Sep 19 19:30:52 2024: BS 1 completed
Thu Sep 19 19:30:54 2024: BS 1 completed
Thu Sep 19 19:30:57 2024: BS 1 completed
Thu Sep 19 19:30:59 2024: BS 1 completed
Thu Sep 19 19:31:01 2024: BS 1 completed
Thu Sep 19 19:31:04 2024: BS 1 completed
Thu Sep 19 19:31:06 2024: BS 1 completed
Thu Sep 19 19:31:09 2024: BS 1 completed
Thu Sep 19 19:31:11 2024: BS 1 completed
Thu Sep 19 19:31:13 2024: BS 1 completed
Thu Sep 19 19:31:16 2024: BS 1 completed
Thu Sep 19 19:31:18 2024: BS 1 completed
Thu Sep 19 19:31:21 2024: BS 1 completed
Thu Sep 19 19:31:23 2024: BS 1 completed
Thu Sep 19 19:31:25 2024: BS 1 completed
Thu Sep 19 19:31:28 2024: BS 1 completed
Thu Sep 19 19:31:30 2024: BS 1 completed
Thu Sep 19 19:31:32 2024: BS 1 completed
Thu Sep 19 19:31:35 2024: BS 1 completed
Thu Sep 19 19:31:37 2024: BS 1 completed
Thu Sep 19 19:31:40 2024: BS 1 completed
Thu Sep 19 19:31:42 2024: BS 1 completed
Thu Sep 19 19:31:44 2024: BS 1 completed
Thu Sep 19 19:31:47 2024: BS 1 completed
Thu Sep 19 19:31:49 2024: BS 1 completed
Thu Sep 19 19:31:52 2024: BS 1 completed
Thu Sep 19 19:31:54 2024: BS 1 completed
Thu Sep 19 19:31:56 2024: BS 1 completed
Thu Sep 19 19:31:59 2024: BS 1 completed
Thu Sep 19 19:32:01 2024: BS 1 completed
Thu Sep 19 19:32:04 2024: BS 1 completed
Thu Sep 19 19:32:06 2024: BS 1 completed
Thu Sep 19 19:32:08 2024: BS 1 completed
Thu Sep 19 19:32:11 2024: BS 1 completed
Thu Sep 19 19:32:13 2024: BS 1 completed
Thu Sep 19 19:32:16 2024: BS 1 completed
Thu Sep 19 19:32:18 2024: BS 1 completed
Thu Sep 19 19:32:20 2024: BS 1 completed
Thu Sep 19 19:32:23 2024: BS 1 completed
Thu Sep 19 19:32:25 2024: BS 1 completed
Thu Sep 19 19:32:27 2024: BS 1 completed
Thu Sep 19 19:32:30 2024: BS 1 completed
Thu Sep 19 19:32:32 2024: BS 1 completed
Thu Sep 19 19:32:35 2024: BS 1 completed
Thu Sep 19 19:32:37 2024: BS 1 completed
Thu Sep 19 19:32:39 2024: BS 1 completed
Thu Sep 19 19:32:42 2024: BS 1 completed
Thu Sep 19 19:32:44 2024: BS 1 completed
Thu Sep 19 19:32:47 2024: BS 1 completed
Thu Sep 19 19:32:49 2024: BS 1 completed
Thu Sep 19 19:32:51 2024: BS 1 completed
Thu Sep 19 19:32:54 2024: BS 1 completed
Thu Sep 19 19:32:56 2024: BS 1 completed
Thu Sep 19 19:32:59 2024: BS 1 completed
Thu Sep 19 19:33:01 2024: BS 1 completed
Thu Sep 19 19:33:03 2024: BS 1 completed
Thu Sep 19 19:33:06 2024: BS 1 completed
Thu Sep 19 19:33:08 2024: BS 1 completed
Thu Sep 19 19:33:11 2024: BS 1 completed
Thu Sep 19 19:33:13 2024: BS 1 completed
Thu Sep 19 19:33:15 2024: BS 1 completed
Thu Sep 19 19:33:18 2024: BS 1 completed
Thu Sep 19 19:33:20 2024: BS 1 completed
Thu Sep 19 19:33:22 2024: BS 1 completed
Thu Sep 19 19:33:25 2024: BS 1 completed
Thu Sep 19 19:33:27 2024: BS 1 completed
Thu Sep 19 19:33:30 2024: BS 1 completed
Thu Sep 19 19:33:32 2024: BS 1 completed
Thu Sep 19 19:33:34 2024: BS 1 completed
Thu Sep 19 19:33:37 2024: BS 1 completed
Thu Sep 19 19:33:39 2024: BS 1 completed
Thu Sep 19 19:33:42 2024: BS 1 completed
Thu Sep 19 19:33:44 2024: BS 1 completed
Thu Sep 19 19:33:46 2024: BS 1 completed
Thu Sep 19 19:33:49 2024: BS 1 completed
Thu Sep 19 19:33:51 2024: BS 1 completed
Thu Sep 19 19:33:54 2024: BS 1 completed
Thu Sep 19 19:33:56 2024: BS 1 completed
Thu Sep 19 19:33:58 2024: BS 1 completed
Thu Sep 19 19:34:01 2024: BS 1 completed
Thu Sep 19 19:34:03 2024: BS 1 completed
Thu Sep 19 19:34:06 2024: BS 1 completed
Thu Sep 19 19:34:08 2024: BS 1 completed
Thu Sep 19 19:34:10 2024: BS 1 completed
Thu Sep 19 19:34:13 2024: BS 1 completed
Thu Sep 19 19:34:15 2024: BS 1 completed
Thu Sep 19 19:34:18 2024: BS 1 completed
Thu Sep 19 19:34:20 2024: BS 1 completed
Thu Sep 19 19:34:22 2024: BS 1 completed
Thu Sep 19 19:34:25 2024: BS 1 completed
Thu Sep 19 19:34:27 2024: BS 1 completed
Thu Sep 19 19:34:29 2024: BS 1 completed
Thu Sep 19 19:34:32 2024: BS 1 completed
Thu Sep 19 19:34:34 2024: BS 1 completed
Thu Sep 19 19:34:37 2024: BS 1 completed
Thu Sep 19 19:34:39 2024: BS 1 completed
Thu Sep 19 19:34:41 2024: BS 1 completed
Thu Sep 19 19:34:44 2024: BS 1 completed
Thu Sep 19 19:34:46 2024: BS 1 completed
Thu Sep 19 19:34:49 2024: BS 1 completed
Thu Sep 19 19:34:51 2024: BS 1 completed
Thu Sep 19 19:34:53 2024: BS 1 completed
Thu Sep 19 19:34:56 2024: BS 1 completed
Thu Sep 19 19:34:58 2024: BS 1 completed
Thu Sep 19 19:35:01 2024: BS 1 completed
Thu Sep 19 19:35:03 2024: BS 1 completed
Thu Sep 19 19:35:05 2024: BS 1 completed
Thu Sep 19 19:35:08 2024: BS 1 completed
Thu Sep 19 19:35:10 2024: BS 1 completed
Thu Sep 19 19:35:13 2024: BS 1 completed
Thu Sep 19 19:35:15 2024: BS 1 completed
Thu Sep 19 19:35:17 2024: BS 1 completed
Thu Sep 19 19:35:20 2024: BS 1 completed
Thu Sep 19 19:35:22 2024: BS 1 completed
Thu Sep 19 19:35:25 2024: BS 1 completed
Thu Sep 19 19:35:27 2024: BS 1 completed
Thu Sep 19 19:35:29 2024: BS 1 completed
Thu Sep 19 19:35:32 2024: BS 1 completed
Thu Sep 19 19:35:34 2024: BS 1 completed
Thu Sep 19 19:35:37 2024: BS 1 completed
Thu Sep 19 19:35:39 2024: BS 1 completed
Thu Sep 19 19:35:41 2024: BS 1 completed
Thu Sep 19 19:35:44 2024: BS 1 completed
Thu Sep 19 19:35:46 2024: BS 1 completed
Thu Sep 19 19:35:48 2024: BS 1 completed
Thu Sep 19 19:35:51 2024: BS 1 completed
Thu Sep 19 19:35:53 2024: BS 1 completed
Thu Sep 19 19:35:56 2024: BS 1 completed
Thu Sep 19 19:35:58 2024: BS 1 completed
Thu Sep 19 19:36:00 2024: BS 1 completed
Thu Sep 19 19:36:03 2024: BS 1 completed
Thu Sep 19 19:36:05 2024: BS 1 completed
Thu Sep 19 19:36:08 2024: BS 1 completed
Thu Sep 19 19:36:10 2024: BS 1 completed
Thu Sep 19 19:36:12 2024: BS 1 completed
Thu Sep 19 19:36:15 2024: BS 1 completed
Thu Sep 19 19:36:17 2024: BS 1 completed
Thu Sep 19 19:36:20 2024: BS 1 completed
Thu Sep 19 19:36:22 2024: BS 1 completed
Thu Sep 19 19:36:24 2024: BS 1 completed
Thu Sep 19 19:36:27 2024: BS 1 completed
Thu Sep 19 19:36:29 2024: BS 1 completed
Thu Sep 19 19:36:32 2024: BS 1 completed
Thu Sep 19 19:36:34 2024: BS 1 completed
Thu Sep 19 19:36:36 2024: BS 1 completed
Thu Sep 19 19:36:39 2024: BS 1 completed
Thu Sep 19 19:36:41 2024: BS 1 completed
Thu Sep 19 19:36:44 2024: BS 1 completed
Thu Sep 19 19:36:46 2024: BS 1 completed
Thu Sep 19 19:36:48 2024: BS 1 completed
Thu Sep 19 19:36:51 2024: BS 1 completed
Thu Sep 19 19:36:53 2024: BS 1 completed
Thu Sep 19 19:36:56 2024: BS 1 completed
Thu Sep 19 19:36:58 2024: BS 1 completed
Thu Sep 19 19:37:00 2024: BS 1 completed
Thu Sep 19 19:37:03 2024: BS 1 completed
Thu Sep 19 19:37:05 2024: BS 1 completed
Thu Sep 19 19:37:08 2024: BS 1 completed
Thu Sep 19 19:37:10 2024: BS 1 completed
Thu Sep 19 19:37:12 2024: BS 1 completed
Thu Sep 19 19:37:15 2024: BS 1 completed
Thu Sep 19 19:37:17 2024: BS 1 completed
Thu Sep 19 19:37:20 2024: BS 1 completed
Thu Sep 19 19:37:22 2024: BS 1 completed
Thu Sep 19 19:37:24 2024: BS 1 completed
Thu Sep 19 19:37:27 2024: BS 1 completed
Thu Sep 19 19:37:29 2024: BS 1 completed
Thu Sep 19 19:37:31 2024: BS 1 completed
Thu Sep 19 19:37:34 2024: BS 1 completed
Thu Sep 19 19:37:36 2024: BS 1 completed
Thu Sep 19 19:37:39 2024: BS 1 completed
Thu Sep 19 19:37:41 2024: BS 1 completed
Thu Sep 19 19:37:43 2024: BS 1 completed
Thu Sep 19 19:37:46 2024: BS 1 completed
Thu Sep 19 19:37:48 2024: BS 1 completed
Thu Sep 19 19:37:51 2024: BS 1 completed
Thu Sep 19 19:37:53 2024: BS 1 completed
Thu Sep 19 19:37:55 2024: BS 1 completed
Thu Sep 19 19:37:58 2024: BS 1 completed
Thu Sep 19 19:38:00 2024: BS 1 completed
Thu Sep 19 19:38:03 2024: BS 1 completed
Thu Sep 19 19:38:05 2024: BS 1 completed
Thu Sep 19 19:38:07 2024: BS 1 completed
Thu Sep 19 19:38:10 2024: BS 1 completed
Thu Sep 19 19:38:12 2024: BS 1 completed
Thu Sep 19 19:38:15 2024: BS 1 completed
Thu Sep 19 19:38:17 2024: BS 1 completed
Thu Sep 19 19:38:19 2024: BS 1 completed
Thu Sep 19 19:38:22 2024: BS 1 completed
Thu Sep 19 19:38:24 2024: BS 1 completed
Thu Sep 19 19:38:27 2024: BS 1 completed
Thu Sep 19 19:38:29 2024: BS 1 completed
Thu Sep 19 19:38:31 2024: BS 1 completed
Thu Sep 19 19:38:34 2024: BS 1 completed
Thu Sep 19 19:38:36 2024: BS 1 completed
Thu Sep 19 19:38:39 2024: BS 1 completed
Thu Sep 19 19:38:41 2024: BS 1 completed
Thu Sep 19 19:38:43 2024: BS 1 completed
Thu Sep 19 19:38:46 2024: BS 1 completed
Thu Sep 19 19:38:48 2024: BS 1 completed
Thu Sep 19 19:38:51 2024: BS 1 completed
Thu Sep 19 19:38:53 2024: BS 1 completed
Thu Sep 19 19:38:55 2024: BS 1 completed
Thu Sep 19 19:38:58 2024: BS 1 completed
Thu Sep 19 19:39:00 2024: BS 1 completed
Thu Sep 19 19:39:03 2024: BS 1 completed
Thu Sep 19 19:39:05 2024: BS 1 completed
Thu Sep 19 19:39:07 2024: BS 1 completed
Thu Sep 19 19:39:10 2024: BS 1 completed
Thu Sep 19 19:39:12 2024: BS 1 completed
Thu Sep 19 19:39:15 2024: BS 1 completed
Thu Sep 19 19:39:17 2024: BS 1 completed
Thu Sep 19 19:39:19 2024: BS 1 completed
Thu Sep 19 19:39:22 2024: BS 1 completed
Thu Sep 19 19:39:24 2024: BS 1 completed
Thu Sep 19 19:39:27 2024: BS 1 completed
Thu Sep 19 19:39:29 2024: BS 1 completed
Thu Sep 19 19:39:31 2024: BS 1 completed
Thu Sep 19 19:39:34 2024: BS 1 completed
Thu Sep 19 19:39:36 2024: BS 1 completed
Thu Sep 19 19:39:39 2024: BS 1 completed
Thu Sep 19 19:39:41 2024: BS 1 completed
Thu Sep 19 19:39:43 2024: BS 1 completed
Thu Sep 19 19:39:46 2024: BS 1 completed
Thu Sep 19 19:39:48 2024: BS 1 completed
Thu Sep 19 19:39:51 2024: BS 1 completed
Thu Sep 19 19:39:53 2024: BS 1 completed
Thu Sep 19 19:39:55 2024: BS 1 completed
Thu Sep 19 19:39:58 2024: BS 1 completed
Thu Sep 19 19:40:00 2024: BS 1 completed
Thu Sep 19 19:40:03 2024: BS 1 completed
Thu Sep 19 19:40:05 2024: BS 1 completed
Thu Sep 19 19:40:07 2024: BS 1 completed
Thu Sep 19 19:40:10 2024: BS 1 completed
Thu Sep 19 19:40:12 2024: BS 1 completed
Thu Sep 19 19:40:15 2024: BS 1 completed
Thu Sep 19 19:40:17 2024: BS 1 completed
Thu Sep 19 19:40:19 2024: BS 1 completed
Thu Sep 19 19:40:22 2024: BS 1 completed
Thu Sep 19 19:40:24 2024: BS 1 completed
Thu Sep 19 19:40:27 2024: BS 1 completed
Thu Sep 19 19:40:29 2024: BS 1 completed
Thu Sep 19 19:40:31 2024: BS 1 completed
Thu Sep 19 19:40:34 2024: BS 1 completed
Thu Sep 19 19:40:36 2024: BS 1 completed
Thu Sep 19 19:40:39 2024: BS 1 completed
Thu Sep 19 19:40:41 2024: BS 1 completed
Thu Sep 19 19:40:43 2024: BS 1 completed
Thu Sep 19 19:40:46 2024: BS 1 completed
Thu Sep 19 19:40:48 2024: BS 1 completed
Thu Sep 19 19:40:51 2024: BS 1 completed
Thu Sep 19 19:40:53 2024: BS 1 completed
Thu Sep 19 19:40:55 2024: BS 1 completed
Thu Sep 19 19:40:58 2024: BS 1 completed
Thu Sep 19 19:41:00 2024: BS 1 completed
Thu Sep 19 19:41:03 2024: BS 1 completed
Thu Sep 19 19:41:05 2024: BS 1 completed
Thu Sep 19 19:41:07 2024: BS 1 completed
Thu Sep 19 19:41:10 2024: BS 1 completed
Thu Sep 19 19:41:12 2024: BS 1 completed
Thu Sep 19 19:41:15 2024: BS 1 completed
Thu Sep 19 19:41:17 2024: BS 1 completed
Thu Sep 19 19:41:19 2024: BS 1 completed
Thu Sep 19 19:41:22 2024: BS 1 completed
Thu Sep 19 19:41:24 2024: BS 1 completed
Thu Sep 19 19:41:27 2024: BS 1 completed
Thu Sep 19 19:41:29 2024: BS 1 completed
Thu Sep 19 19:41:31 2024: BS 1 completed
Thu Sep 19 19:41:34 2024: BS 1 completed
Thu Sep 19 19:41:36 2024: BS 1 completed
Thu Sep 19 19:41:39 2024: BS 1 completed
Thu Sep 19 19:41:41 2024: BS 1 completed
Thu Sep 19 19:41:43 2024: BS 1 completed
Thu Sep 19 19:41:46 2024: BS 1 completed
Thu Sep 19 19:41:48 2024: BS 1 completed
Thu Sep 19 19:41:51 2024: BS 1 completed
Thu Sep 19 19:41:53 2024: BS 1 completed
Thu Sep 19 19:41:55 2024: BS 1 completed
Thu Sep 19 19:41:58 2024: BS 1 completed
Thu Sep 19 19:42:00 2024: BS 1 completed
Thu Sep 19 19:42:03 2024: BS 1 completed
Thu Sep 19 19:42:05 2024: BS 1 completed
Thu Sep 19 19:42:07 2024: BS 1 completed
Thu Sep 19 19:42:10 2024: BS 1 completed
Thu Sep 19 19:42:12 2024: BS 1 completed
Thu Sep 19 19:42:15 2024: BS 1 completed
Thu Sep 19 19:42:17 2024: BS 1 completed
Thu Sep 19 19:42:19 2024: BS 1 completed
Thu Sep 19 19:42:22 2024: BS 1 completed
Thu Sep 19 19:42:24 2024: BS 1 completed
Thu Sep 19 19:42:27 2024: BS 1 completed
Thu Sep 19 19:42:29 2024: BS 1 completed
Thu Sep 19 19:42:31 2024: BS 1 completed
Thu Sep 19 19:42:34 2024: BS 1 completed
Thu Sep 19 19:42:36 2024: BS 1 completed
Thu Sep 19 19:42:39 2024: BS 1 completed
Thu Sep 19 19:42:41 2024: BS 1 completed
Thu Sep 19 19:42:43 2024: BS 1 completed
Thu Sep 19 19:42:46 2024: BS 1 completed
Thu Sep 19 19:42:48 2024: BS 1 completed
Thu Sep 19 19:42:51 2024: BS 1 completed
Thu Sep 19 19:42:53 2024: BS 1 completed
Thu Sep 19 19:42:56 2024: BS 1 completed
Thu Sep 19 19:42:58 2024: BS 1 completed
Thu Sep 19 19:43:00 2024: BS 1 completed
Thu Sep 19 19:43:03 2024: BS 1 completed
Thu Sep 19 19:43:05 2024: BS 1 completed
Thu Sep 19 19:43:08 2024: BS 1 completed
Thu Sep 19 19:43:10 2024: BS 1 completed
Thu Sep 19 19:43:12 2024: BS 1 completed
Thu Sep 19 19:43:15 2024: BS 1 completed
Thu Sep 19 19:43:17 2024: BS 1 completed
Thu Sep 19 19:43:20 2024: BS 1 completed
Thu Sep 19 19:43:22 2024: BS 1 completed
Thu Sep 19 19:43:24 2024: BS 1 completed
Thu Sep 19 19:43:27 2024: BS 1 completed
Thu Sep 19 19:43:29 2024: BS 1 completed
Thu Sep 19 19:43:32 2024: BS 1 completed
Thu Sep 19 19:43:34 2024: BS 1 completed
Thu Sep 19 19:43:36 2024: BS 1 completed
Thu Sep 19 19:43:39 2024: BS 1 completed
Thu Sep 19 19:43:41 2024: BS 1 completed
Thu Sep 19 19:43:44 2024: BS 1 completed
Thu Sep 19 19:43:46 2024: BS 1 completed
Thu Sep 19 19:43:48 2024: BS 1 completed
Thu Sep 19 19:43:51 2024: BS 1 completed
Thu Sep 19 19:43:53 2024: BS 1 completed
Thu Sep 19 19:43:56 2024: BS 1 completed
Thu Sep 19 19:43:58 2024: BS 1 completed
Thu Sep 19 19:44:00 2024: BS 1 completed
Thu Sep 19 19:44:03 2024: BS 1 completed
Thu Sep 19 19:44:05 2024: BS 1 completed
Thu Sep 19 19:44:08 2024: BS 1 completed
Thu Sep 19 19:44:10 2024: BS 1 completed
Thu Sep 19 19:44:12 2024: BS 1 completed
Thu Sep 19 19:44:15 2024: BS 1 completed
Thu Sep 19 19:44:17 2024: BS 1 completed
Thu Sep 19 19:44:20 2024: BS 1 completed
Thu Sep 19 19:44:22 2024: BS 1 completed
Thu Sep 19 19:44:24 2024: BS 1 completed
Thu Sep 19 19:44:27 2024: BS 1 completed
Thu Sep 19 19:44:29 2024: BS 1 completed
Thu Sep 19 19:44:32 2024: BS 1 completed
Thu Sep 19 19:44:34 2024: BS 1 completed
Thu Sep 19 19:44:36 2024: BS 1 completed
Thu Sep 19 19:44:39 2024: BS 1 completed
Thu Sep 19 19:44:41 2024: BS 1 completed
Thu Sep 19 19:44:44 2024: BS 1 completed
Thu Sep 19 19:44:46 2024: BS 1 completed
Thu Sep 19 19:44:49 2024: BS 1 completed
Thu Sep 19 19:44:51 2024: BS 1 completed
Thu Sep 19 19:44:53 2024: BS 1 completed
Thu Sep 19 19:44:56 2024: BS 1 completed
Thu Sep 19 19:44:58 2024: BS 1 completed
Thu Sep 19 19:45:01 2024: BS 1 completed
Thu Sep 19 19:45:03 2024: BS 1 completed
Thu Sep 19 19:45:05 2024: BS 1 completed
Thu Sep 19 19:45:08 2024: BS 1 completed
Thu Sep 19 19:45:10 2024: BS 1 completed
Thu Sep 19 19:45:13 2024: BS 1 completed
Thu Sep 19 19:45:15 2024: BS 1 completed
Thu Sep 19 19:45:17 2024: BS 1 completed
Thu Sep 19 19:45:20 2024: BS 1 completed
Thu Sep 19 19:45:22 2024: BS 1 completed
Thu Sep 19 19:45:25 2024: BS 1 completed
Thu Sep 19 19:45:27 2024: BS 1 completed
Thu Sep 19 19:45:29 2024: BS 1 completed
Thu Sep 19 19:45:32 2024: BS 1 completed
Thu Sep 19 19:45:34 2024: BS 1 completed
Thu Sep 19 19:45:37 2024: BS 1 completed
Thu Sep 19 19:45:39 2024: BS 1 completed
Thu Sep 19 19:45:41 2024: BS 1 completed
Thu Sep 19 19:45:44 2024: BS 1 completed
Thu Sep 19 19:45:46 2024: BS 1 completed
Thu Sep 19 19:45:49 2024: BS 1 completed
Thu Sep 19 19:45:51 2024: BS 1 completed
Thu Sep 19 19:45:53 2024: BS 1 completed
Thu Sep 19 19:45:56 2024: BS 1 completed
Thu Sep 19 19:45:58 2024: BS 1 completed
Thu Sep 19 19:46:01 2024: BS 1 completed
Thu Sep 19 19:46:03 2024: BS 1 completed
Thu Sep 19 19:46:06 2024: BS 1 completed
Thu Sep 19 19:46:08 2024: BS 1 completed
Thu Sep 19 19:46:10 2024: BS 1 completed
Thu Sep 19 19:46:13 2024: BS 1 completed
Thu Sep 19 19:46:15 2024: BS 1 completed
Thu Sep 19 19:46:18 2024: BS 1 completed
Thu Sep 19 19:46:20 2024: BS 1 completed
Thu Sep 19 19:46:22 2024: BS 1 completed
Thu Sep 19 19:46:25 2024: BS 1 completed
Thu Sep 19 19:46:27 2024: BS 1 completed
Thu Sep 19 19:46:30 2024: BS 1 completed
Thu Sep 19 19:46:32 2024: BS 1 completed
Thu Sep 19 19:46:34 2024: BS 1 completed
Thu Sep 19 19:46:37 2024: BS 1 completed
Thu Sep 19 19:46:39 2024: BS 1 completed
Thu Sep 19 19:46:42 2024: BS 1 completed
Thu Sep 19 19:46:44 2024: BS 1 completed
Thu Sep 19 19:46:46 2024: BS 1 completed
Thu Sep 19 19:46:49 2024: BS 1 completed
Thu Sep 19 19:46:51 2024: BS 1 completed
Thu Sep 19 19:46:54 2024: BS 1 completed
Thu Sep 19 19:46:56 2024: BS 1 completed
Thu Sep 19 19:46:58 2024: BS 1 completed
Thu Sep 19 19:47:01 2024: BS 1 completed
Thu Sep 19 19:47:03 2024: BS 1 completed
Thu Sep 19 19:47:06 2024: BS 1 completed
Thu Sep 19 19:47:08 2024: BS 1 completed
Thu Sep 19 19:47:11 2024: BS 1 completed
Thu Sep 19 19:47:13 2024: BS 1 completed
Thu Sep 19 19:47:15 2024: BS 1 completed
Thu Sep 19 19:47:18 2024: BS 1 completed
Thu Sep 19 19:47:20 2024: BS 1 completed
Thu Sep 19 19:47:23 2024: BS 1 completed
Thu Sep 19 19:47:25 2024: BS 1 completed
Thu Sep 19 19:47:27 2024: BS 1 completed
Thu Sep 19 19:47:30 2024: BS 1 completed
Thu Sep 19 19:47:32 2024: BS 1 completed
Thu Sep 19 19:47:35 2024: BS 1 completed
Thu Sep 19 19:47:37 2024: BS 1 completed
Thu Sep 19 19:47:39 2024: BS 1 completed
Thu Sep 19 19:47:42 2024: BS 1 completed
Thu Sep 19 19:47:44 2024: BS 1 completed
Thu Sep 19 19:47:47 2024: BS 1 completed
Thu Sep 19 19:47:49 2024: BS 1 completed
Thu Sep 19 19:47:51 2024: BS 1 completed
Thu Sep 19 19:47:54 2024: BS 1 completed
Thu Sep 19 19:47:56 2024: BS 1 completed
Thu Sep 19 19:47:59 2024: BS 1 completed
Thu Sep 19 19:48:01 2024: BS 1 completed
Thu Sep 19 19:48:03 2024: BS 1 completed
Thu Sep 19 19:48:06 2024: BS 1 completed
Thu Sep 19 19:48:08 2024: BS 1 completed
Thu Sep 19 19:48:11 2024: BS 1 completed
Thu Sep 19 19:48:13 2024: BS 1 completed
Thu Sep 19 19:48:16 2024: BS 1 completed
Thu Sep 19 19:48:18 2024: BS 1 completed
Thu Sep 19 19:48:20 2024: BS 1 completed
Thu Sep 19 19:48:23 2024: BS 1 completed
Thu Sep 19 19:48:25 2024: BS 1 completed
Thu Sep 19 19:48:28 2024: BS 1 completed
Thu Sep 19 19:48:30 2024: BS 1 completed
Thu Sep 19 19:48:32 2024: BS 1 completed
Thu Sep 19 19:48:35 2024: BS 1 completed
Thu Sep 19 19:48:37 2024: BS 1 completed
Thu Sep 19 19:48:40 2024: BS 1 completed
Thu Sep 19 19:48:42 2024: BS 1 completed
Thu Sep 19 19:48:44 2024: BS 1 completed
Thu Sep 19 19:48:47 2024: BS 1 completed
Thu Sep 19 19:48:49 2024: BS 1 completed
Thu Sep 19 19:48:52 2024: BS 1 completed
Thu Sep 19 19:48:54 2024: BS 1 completed
Thu Sep 19 19:48:57 2024: BS 1 completed
Thu Sep 19 19:48:59 2024: BS 1 completed
Thu Sep 19 19:49:01 2024: BS 1 completed
Thu Sep 19 19:49:04 2024: BS 1 completed
Thu Sep 19 19:49:06 2024: BS 1 completed
Thu Sep 19 19:49:09 2024: BS 1 completed
Thu Sep 19 19:49:11 2024: BS 1 completed
Thu Sep 19 19:49:13 2024: BS 1 completed
Thu Sep 19 19:49:16 2024: BS 1 completed
Thu Sep 19 19:49:18 2024: BS 1 completed
Thu Sep 19 19:49:21 2024: BS 1 completed
Thu Sep 19 19:49:23 2024: BS 1 completed
Thu Sep 19 19:49:25 2024: BS 1 completed
Thu Sep 19 19:49:28 2024: BS 1 completed
Thu Sep 19 19:49:30 2024: BS 1 completed
Thu Sep 19 19:49:33 2024: BS 1 completed
Thu Sep 19 19:49:35 2024: BS 1 completed
Thu Sep 19 19:49:37 2024: BS 1 completed
