# Supplementary material for: Structurally Diverse Nitrogen-Rich Scaffolds via Continuous Photo-Click Reactions
Source: Org Lett. 2024 Nov 26;26(49):10559–63. doi: 10.1021/acs.orglett.4c03953 (PMC11650770; doi:10.1021/acs.orglett.4c03953)
Supplement: Supplementary file 2 — ol4c03953_si_002.zip [file ol4c03953_si_002.zip › FID for publication/FIDs/3e/DC-113-F_CARBON_20240530_01.fid/log]

Thu May 30 17:48:40 2024: Experiment started
Thu May 30 17:53:16 2024: BS 1 completed
Thu May 30 17:53:32 2024: BS 2 completed
Thu May 30 17:53:48 2024: BS 3 completed
Thu May 30 17:54:04 2024: BS 4 completed
Thu May 30 17:54:20 2024: BS 5 completed
Thu May 30 17:54:36 2024: BS 6 completed
Thu May 30 17:54:52 2024: BS 7 completed
Thu May 30 17:55:08 2024: BS 8 completed
Thu May 30 17:55:24 2024: BS 9 completed
Thu May 30 17:55:40 2024: BS 10 completed
Thu May 30 17:55:56 2024: BS 11 completed
Thu May 30 17:56:12 2024: BS 12 completed
Thu May 30 17:56:28 2024: BS 13 completed
Thu May 30 17:56:44 2024: BS 14 completed
Thu May 30 17:57:00 2024: BS 15 completed
Thu May 30 17:57:16 2024: BS 16 completed
Thu May 30 17:57:32 2024: BS 17 completed
Thu May 30 17:57:48 2024: BS 18 completed
Thu May 30 17:58:04 2024: BS 19 completed
Thu May 30 17:58:20 2024: BS 20 completed
Thu May 30 17:58:36 2024: BS 21 completed
Thu May 30 17:58:52 2024: BS 22 completed
Thu May 30 17:59:08 2024: BS 23 completed
Thu May 30 17:59:24 2024: BS 24 completed
Thu May 30 17:59:40 2024: BS 25 completed
Thu May 30 17:59:56 2024: BS 26 completed
Thu May 30 18:00:12 2024: BS 27 completed
Thu May 30 18:00:28 2024: BS 28 completed
Thu May 30 18:00:44 2024: BS 29 completed
Thu May 30 18:01:00 2024: BS 30 completed
Thu May 30 18:01:16 2024: BS 31 completed
Thu May 30 18:01:32 2024: BS 32 completed
Thu May 30 18:01:48 2024: BS 33 completed
Thu May 30 18:02:04 2024: BS 34 completed
Thu May 30 18:02:20 2024: BS 35 completed
Thu May 30 18:02:36 2024: BS 36 completed
Thu May 30 18:02:52 2024: BS 37 completed
Thu May 30 18:03:08 2024: BS 38 completed
Thu May 30 18:03:24 2024: BS 39 completed
Thu May 30 18:03:40 2024: BS 40 completed
Thu May 30 18:03:56 2024: BS 41 completed
Thu May 30 18:04:03 2024: FID 1: ADC overflow
Thu May 30 18:04:12 2024: BS 42 completed
Thu May 30 18:04:28 2024: BS 43 completed
Thu May 30 18:04:44 2024: BS 44 completed
Thu May 30 18:05:00 2024: BS 45 completed
Thu May 30 18:05:16 2024: BS 46 completed
Thu May 30 18:05:32 2024: BS 47 completed
Thu May 30 18:05:48 2024: BS 48 completed
Thu May 30 18:06:04 2024: BS 49 completed
Thu May 30 18:06:20 2024: BS 50 completed
Thu May 30 18:06:36 2024: BS 51 completed
Thu May 30 18:06:52 2024: BS 52 completed
Thu May 30 18:07:08 2024: BS 53 completed
Thu May 30 18:07:24 2024: BS 54 completed
Thu May 30 18:07:40 2024: BS 55 completed
Thu May 30 18:07:56 2024: BS 56 completed
Thu May 30 18:08:12 2024: BS 57 completed
Thu May 30 18:08:28 2024: BS 58 completed
Thu May 30 18:08:44 2024: BS 59 completed
Thu May 30 18:09:00 2024: BS 60 completed
Thu May 30 18:09:16 2024: BS 61 completed
Thu May 30 18:09:32 2024: BS 62 completed
Thu May 30 18:09:48 2024: BS 63 completed
Thu May 30 18:10:04 2024: BS 64 completed
Thu May 30 18:10:20 2024: BS 65 completed
Thu May 30 18:10:36 2024: BS 66 completed
Thu May 30 18:10:52 2024: BS 67 completed
Thu May 30 18:11:08 2024: BS 68 completed
Thu May 30 18:11:24 2024: BS 69 completed
Thu May 30 18:11:40 2024: BS 70 completed
Thu May 30 18:11:56 2024: BS 71 completed
Thu May 30 18:12:12 2024: BS 72 completed
Thu May 30 18:12:28 2024: BS 73 completed
Thu May 30 18:12:44 2024: BS 74 completed
Thu May 30 18:13:00 2024: BS 75 completed
Thu May 30 18:13:16 2024: BS 76 completed
Thu May 30 18:13:32 2024: BS 77 completed
Thu May 30 18:13:48 2024: BS 78 completed
Thu May 30 18:14:04 2024: BS 79 completed
Thu May 30 18:14:20 2024: BS 80 completed
Thu May 30 18:14:36 2024: BS 81 completed
Thu May 30 18:14:52 2024: BS 82 completed
Thu May 30 18:15:08 2024: BS 83 completed
Thu May 30 18:15:24 2024: BS 84 completed
Thu May 30 18:15:40 2024: BS 85 completed
Thu May 30 18:15:56 2024: BS 86 completed
Thu May 30 18:16:12 2024: BS 87 completed
Thu May 30 18:16:28 2024: BS 88 completed
Thu May 30 18:16:44 2024: BS 89 completed
Thu May 30 18:17:00 2024: BS 90 completed
Thu May 30 18:17:16 2024: BS 91 completed
Thu May 30 18:17:32 2024: BS 92 completed
Thu May 30 18:17:48 2024: BS 93 completed
Thu May 30 18:18:04 2024: BS 94 completed
Thu May 30 18:18:20 2024: BS 95 completed
Thu May 30 18:18:36 2024: BS 96 completed
Thu May 30 18:18:52 2024: BS 97 completed
Thu May 30 18:19:08 2024: BS 98 completed
Thu May 30 18:19:24 2024: BS 99 completed
Thu May 30 18:19:40 2024: BS 100 completed
Thu May 30 18:19:56 2024: BS 101 completed
Thu May 30 18:20:12 2024: BS 102 completed
Thu May 30 18:20:28 2024: BS 103 completed
Thu May 30 18:20:44 2024: BS 104 completed
Thu May 30 18:21:00 2024: BS 105 completed
Thu May 30 18:21:16 2024: BS 106 completed
Thu May 30 18:21:32 2024: BS 107 completed
Thu May 30 18:21:48 2024: BS 108 completed
Thu May 30 18:22:04 2024: BS 109 completed
Thu May 30 18:22:20 2024: BS 110 completed
Thu May 30 18:22:36 2024: BS 111 completed
Thu May 30 18:22:52 2024: BS 112 completed
Thu May 30 18:23:08 2024: BS 113 completed
Thu May 30 18:23:24 2024: BS 114 completed
Thu May 30 18:23:40 2024: BS 115 completed
Thu May 30 18:23:56 2024: BS 116 completed
Thu May 30 18:24:12 2024: BS 117 completed
Thu May 30 18:24:28 2024: BS 118 completed
Thu May 30 18:24:44 2024: BS 119 completed
Thu May 30 18:25:00 2024: BS 120 completed
Thu May 30 18:25:16 2024: BS 121 completed
Thu May 30 18:25:32 2024: BS 122 completed
Thu May 30 18:25:48 2024: BS 123 completed
Thu May 30 18:26:04 2024: BS 124 completed
