# Supplementary material for: Structurally Diverse Nitrogen-Rich Scaffolds via Continuous Photo-Click Reactions
Source: Org Lett. 2024 Nov 26;26(49):10559–63. doi: 10.1021/acs.orglett.4c03953 (PMC11650770; doi:10.1021/acs.orglett.4c03953)
Supplement: Supplementary file 2 — ol4c03953_si_002.zip [file ol4c03953_si_002.zip › FID for publication/FIDs/3e/DC-113-F_gHSQCAD_20240530_01.fid/log]

Thu May 30 18:27:02 2024: Experiment started
Thu May 30 18:27:45 2024: BS 1 completed
Thu May 30 18:27:47 2024: BS 1 completed
Thu May 30 18:27:50 2024: BS 1 completed
Thu May 30 18:27:52 2024: BS 1 completed
Thu May 30 18:27:54 2024: BS 1 completed
Thu May 30 18:27:57 2024: BS 1 completed
Thu May 30 18:27:59 2024: BS 1 completed
Thu May 30 18:28:01 2024: BS 1 completed
Thu May 30 18:28:04 2024: BS 1 completed
Thu May 30 18:28:06 2024: BS 1 completed
Thu May 30 18:28:09 2024: BS 1 completed
Thu May 30 18:28:11 2024: BS 1 completed
Thu May 30 18:28:13 2024: BS 1 completed
Thu May 30 18:28:16 2024: BS 1 completed
Thu May 30 18:28:18 2024: BS 1 completed
Thu May 30 18:28:21 2024: BS 1 completed
Thu May 30 18:28:23 2024: BS 1 completed
Thu May 30 18:28:25 2024: BS 1 completed
Thu May 30 18:28:28 2024: BS 1 completed
Thu May 30 18:28:30 2024: BS 1 completed
Thu May 30 18:28:33 2024: BS 1 completed
Thu May 30 18:28:35 2024: BS 1 completed
Thu May 30 18:28:37 2024: BS 1 completed
Thu May 30 18:28:40 2024: BS 1 completed
Thu May 30 18:28:42 2024: BS 1 completed
Thu May 30 18:28:44 2024: BS 1 completed
Thu May 30 18:28:47 2024: BS 1 completed
Thu May 30 18:28:49 2024: BS 1 completed
Thu May 30 18:28:52 2024: BS 1 completed
Thu May 30 18:28:54 2024: BS 1 completed
Thu May 30 18:28:56 2024: BS 1 completed
Thu May 30 18:28:59 2024: BS 1 completed
Thu May 30 18:29:01 2024: BS 1 completed
Thu May 30 18:29:04 2024: BS 1 completed
Thu May 30 18:29:06 2024: BS 1 completed
Thu May 30 18:29:08 2024: BS 1 completed
Thu May 30 18:29:11 2024: BS 1 completed
Thu May 30 18:29:13 2024: BS 1 completed
Thu May 30 18:29:16 2024: BS 1 completed
Thu May 30 18:29:18 2024: BS 1 completed
Thu May 30 18:29:20 2024: BS 1 completed
Thu May 30 18:29:23 2024: BS 1 completed
Thu May 30 18:29:25 2024: BS 1 completed
Thu May 30 18:29:28 2024: BS 1 completed
Thu May 30 18:29:30 2024: BS 1 completed
Thu May 30 18:29:32 2024: BS 1 completed
Thu May 30 18:29:35 2024: BS 1 completed
Thu May 30 18:29:37 2024: BS 1 completed
Thu May 30 18:29:39 2024: BS 1 completed
Thu May 30 18:29:42 2024: BS 1 completed
Thu May 30 18:29:44 2024: BS 1 completed
Thu May 30 18:29:47 2024: BS 1 completed
Thu May 30 18:29:49 2024: BS 1 completed
Thu May 30 18:29:51 2024: BS 1 completed
Thu May 30 18:29:54 2024: BS 1 completed
Thu May 30 18:29:56 2024: BS 1 completed
Thu May 30 18:29:59 2024: BS 1 completed
Thu May 30 18:30:01 2024: BS 1 completed
Thu May 30 18:30:03 2024: BS 1 completed
Thu May 30 18:30:06 2024: BS 1 completed
Thu May 30 18:30:08 2024: BS 1 completed
Thu May 30 18:30:11 2024: BS 1 completed
Thu May 30 18:30:13 2024: BS 1 completed
Thu May 30 18:30:15 2024: BS 1 completed
Thu May 30 18:30:18 2024: BS 1 completed
Thu May 30 18:30:20 2024: BS 1 completed
Thu May 30 18:30:23 2024: BS 1 completed
Thu May 30 18:30:25 2024: BS 1 completed
Thu May 30 18:30:27 2024: BS 1 completed
Thu May 30 18:30:30 2024: BS 1 completed
Thu May 30 18:30:32 2024: BS 1 completed
Thu May 30 18:30:34 2024: BS 1 completed
Thu May 30 18:30:37 2024: BS 1 completed
Thu May 30 18:30:39 2024: BS 1 completed
Thu May 30 18:30:42 2024: BS 1 completed
Thu May 30 18:30:44 2024: BS 1 completed
Thu May 30 18:30:46 2024: BS 1 completed
Thu May 30 18:30:49 2024: BS 1 completed
Thu May 30 18:30:51 2024: BS 1 completed
Thu May 30 18:30:54 2024: BS 1 completed
Thu May 30 18:30:56 2024: BS 1 completed
Thu May 30 18:30:58 2024: BS 1 completed
Thu May 30 18:31:01 2024: BS 1 completed
Thu May 30 18:31:03 2024: BS 1 completed
Thu May 30 18:31:06 2024: BS 1 completed
Thu May 30 18:31:08 2024: BS 1 completed
Thu May 30 18:31:10 2024: BS 1 completed
Thu May 30 18:31:13 2024: BS 1 completed
Thu May 30 18:31:15 2024: BS 1 completed
Thu May 30 18:31:18 2024: BS 1 completed
Thu May 30 18:31:20 2024: BS 1 completed
Thu May 30 18:31:22 2024: BS 1 completed
Thu May 30 18:31:25 2024: BS 1 completed
Thu May 30 18:31:27 2024: BS 1 completed
Thu May 30 18:31:30 2024: BS 1 completed
Thu May 30 18:31:32 2024: BS 1 completed
Thu May 30 18:31:34 2024: BS 1 completed
Thu May 30 18:31:37 2024: BS 1 completed
Thu May 30 18:31:39 2024: BS 1 completed
Thu May 30 18:31:42 2024: BS 1 completed
Thu May 30 18:31:44 2024: BS 1 completed
Thu May 30 18:31:46 2024: BS 1 completed
Thu May 30 18:31:49 2024: BS 1 completed
Thu May 30 18:31:51 2024: BS 1 completed
Thu May 30 18:31:53 2024: BS 1 completed
Thu May 30 18:31:56 2024: BS 1 completed
Thu May 30 18:31:58 2024: BS 1 completed
Thu May 30 18:32:01 2024: BS 1 completed
Thu May 30 18:32:03 2024: BS 1 completed
Thu May 30 18:32:05 2024: BS 1 completed
Thu May 30 18:32:08 2024: BS 1 completed
Thu May 30 18:32:10 2024: BS 1 completed
Thu May 30 18:32:13 2024: BS 1 completed
Thu May 30 18:32:15 2024: BS 1 completed
Thu May 30 18:32:17 2024: BS 1 completed
Thu May 30 18:32:20 2024: BS 1 completed
Thu May 30 18:32:22 2024: BS 1 completed
Thu May 30 18:32:25 2024: BS 1 completed
Thu May 30 18:32:27 2024: BS 1 completed
Thu May 30 18:32:29 2024: BS 1 completed
Thu May 30 18:32:32 2024: BS 1 completed
Thu May 30 18:32:34 2024: BS 1 completed
Thu May 30 18:32:37 2024: BS 1 completed
Thu May 30 18:32:39 2024: BS 1 completed
Thu May 30 18:32:41 2024: BS 1 completed
Thu May 30 18:32:44 2024: BS 1 completed
Thu May 30 18:32:46 2024: BS 1 completed
Thu May 30 18:32:49 2024: BS 1 completed
Thu May 30 18:32:51 2024: BS 1 completed
Thu May 30 18:32:53 2024: BS 1 completed
Thu May 30 18:32:56 2024: BS 1 completed
Thu May 30 18:32:58 2024: BS 1 completed
Thu May 30 18:33:01 2024: BS 1 completed
Thu May 30 18:33:03 2024: BS 1 completed
Thu May 30 18:33:05 2024: BS 1 completed
Thu May 30 18:33:08 2024: BS 1 completed
Thu May 30 18:33:10 2024: BS 1 completed
Thu May 30 18:33:13 2024: BS 1 completed
Thu May 30 18:33:15 2024: BS 1 completed
Thu May 30 18:33:17 2024: BS 1 completed
Thu May 30 18:33:20 2024: BS 1 completed
Thu May 30 18:33:22 2024: BS 1 completed
Thu May 30 18:33:25 2024: BS 1 completed
Thu May 30 18:33:27 2024: BS 1 completed
Thu May 30 18:33:29 2024: BS 1 completed
Thu May 30 18:33:32 2024: BS 1 completed
Thu May 30 18:33:34 2024: BS 1 completed
Thu May 30 18:33:37 2024: BS 1 completed
Thu May 30 18:33:39 2024: BS 1 completed
Thu May 30 18:33:41 2024: BS 1 completed
Thu May 30 18:33:44 2024: BS 1 completed
Thu May 30 18:33:46 2024: BS 1 completed
Thu May 30 18:33:48 2024: BS 1 completed
Thu May 30 18:33:51 2024: BS 1 completed
Thu May 30 18:33:53 2024: BS 1 completed
Thu May 30 18:33:56 2024: BS 1 completed
Thu May 30 18:33:58 2024: BS 1 completed
Thu May 30 18:34:00 2024: BS 1 completed
Thu May 30 18:34:03 2024: BS 1 completed
Thu May 30 18:34:05 2024: BS 1 completed
Thu May 30 18:34:08 2024: BS 1 completed
Thu May 30 18:34:10 2024: BS 1 completed
Thu May 30 18:34:12 2024: BS 1 completed
Thu May 30 18:34:15 2024: BS 1 completed
Thu May 30 18:34:17 2024: BS 1 completed
Thu May 30 18:34:20 2024: BS 1 completed
Thu May 30 18:34:22 2024: BS 1 completed
Thu May 30 18:34:24 2024: BS 1 completed
Thu May 30 18:34:27 2024: BS 1 completed
Thu May 30 18:34:29 2024: BS 1 completed
Thu May 30 18:34:32 2024: BS 1 completed
Thu May 30 18:34:34 2024: BS 1 completed
Thu May 30 18:34:36 2024: BS 1 completed
Thu May 30 18:34:39 2024: BS 1 completed
Thu May 30 18:34:41 2024: BS 1 completed
Thu May 30 18:34:44 2024: BS 1 completed
Thu May 30 18:34:46 2024: BS 1 completed
Thu May 30 18:34:48 2024: BS 1 completed
Thu May 30 18:34:51 2024: BS 1 completed
Thu May 30 18:34:53 2024: BS 1 completed
Thu May 30 18:34:56 2024: BS 1 completed
Thu May 30 18:34:58 2024: BS 1 completed
Thu May 30 18:35:00 2024: BS 1 completed
Thu May 30 18:35:03 2024: BS 1 completed
Thu May 30 18:35:05 2024: BS 1 completed
Thu May 30 18:35:08 2024: BS 1 completed
Thu May 30 18:35:10 2024: BS 1 completed
Thu May 30 18:35:12 2024: BS 1 completed
Thu May 30 18:35:15 2024: BS 1 completed
Thu May 30 18:35:17 2024: BS 1 completed
Thu May 30 18:35:20 2024: BS 1 completed
Thu May 30 18:35:22 2024: BS 1 completed
Thu May 30 18:35:24 2024: BS 1 completed
Thu May 30 18:35:27 2024: BS 1 completed
Thu May 30 18:35:29 2024: BS 1 completed
Thu May 30 18:35:32 2024: BS 1 completed
Thu May 30 18:35:34 2024: BS 1 completed
Thu May 30 18:35:36 2024: BS 1 completed
Thu May 30 18:35:39 2024: BS 1 completed
Thu May 30 18:35:41 2024: BS 1 completed
Thu May 30 18:35:44 2024: BS 1 completed
Thu May 30 18:35:46 2024: BS 1 completed
Thu May 30 18:35:48 2024: BS 1 completed
Thu May 30 18:35:51 2024: BS 1 completed
Thu May 30 18:35:53 2024: BS 1 completed
Thu May 30 18:35:56 2024: BS 1 completed
Thu May 30 18:35:58 2024: BS 1 completed
Thu May 30 18:36:00 2024: BS 1 completed
Thu May 30 18:36:03 2024: BS 1 completed
Thu May 30 18:36:05 2024: BS 1 completed
Thu May 30 18:36:08 2024: BS 1 completed
Thu May 30 18:36:10 2024: BS 1 completed
Thu May 30 18:36:12 2024: BS 1 completed
Thu May 30 18:36:15 2024: BS 1 completed
Thu May 30 18:36:17 2024: BS 1 completed
Thu May 30 18:36:20 2024: BS 1 completed
Thu May 30 18:36:22 2024: BS 1 completed
Thu May 30 18:36:24 2024: BS 1 completed
Thu May 30 18:36:27 2024: BS 1 completed
Thu May 30 18:36:29 2024: BS 1 completed
Thu May 30 18:36:32 2024: BS 1 completed
Thu May 30 18:36:34 2024: BS 1 completed
Thu May 30 18:36:36 2024: BS 1 completed
Thu May 30 18:36:39 2024: BS 1 completed
Thu May 30 18:36:41 2024: BS 1 completed
Thu May 30 18:36:44 2024: BS 1 completed
Thu May 30 18:36:46 2024: BS 1 completed
Thu May 30 18:36:48 2024: BS 1 completed
Thu May 30 18:36:51 2024: BS 1 completed
Thu May 30 18:36:53 2024: BS 1 completed
Thu May 30 18:36:56 2024: BS 1 completed
Thu May 30 18:36:58 2024: BS 1 completed
Thu May 30 18:37:00 2024: BS 1 completed
Thu May 30 18:37:03 2024: BS 1 completed
Thu May 30 18:37:05 2024: BS 1 completed
Thu May 30 18:37:08 2024: BS 1 completed
Thu May 30 18:37:10 2024: BS 1 completed
Thu May 30 18:37:12 2024: BS 1 completed
Thu May 30 18:37:15 2024: BS 1 completed
Thu May 30 18:37:17 2024: BS 1 completed
Thu May 30 18:37:20 2024: BS 1 completed
Thu May 30 18:37:22 2024: BS 1 completed
Thu May 30 18:37:25 2024: BS 1 completed
Thu May 30 18:37:27 2024: BS 1 completed
Thu May 30 18:37:29 2024: BS 1 completed
Thu May 30 18:37:32 2024: BS 1 completed
Thu May 30 18:37:34 2024: BS 1 completed
Thu May 30 18:37:37 2024: BS 1 completed
Thu May 30 18:37:39 2024: BS 1 completed
Thu May 30 18:37:41 2024: BS 1 completed
Thu May 30 18:37:44 2024: BS 1 completed
Thu May 30 18:37:46 2024: BS 1 completed
Thu May 30 18:37:49 2024: BS 1 completed
Thu May 30 18:37:51 2024: BS 1 completed
Thu May 30 18:37:53 2024: BS 1 completed
Thu May 30 18:37:56 2024: BS 1 completed
Thu May 30 18:37:58 2024: BS 1 completed
Thu May 30 18:38:01 2024: BS 1 completed
Thu May 30 18:38:03 2024: BS 1 completed
Thu May 30 18:38:05 2024: BS 1 completed
Thu May 30 18:38:08 2024: BS 1 completed
Thu May 30 18:38:10 2024: BS 1 completed
Thu May 30 18:38:13 2024: BS 1 completed
Thu May 30 18:38:15 2024: BS 1 completed
Thu May 30 18:38:17 2024: BS 1 completed
Thu May 30 18:38:20 2024: BS 1 completed
Thu May 30 18:38:22 2024: BS 1 completed
Thu May 30 18:38:25 2024: BS 1 completed
Thu May 30 18:38:27 2024: BS 1 completed
Thu May 30 18:38:29 2024: BS 1 completed
Thu May 30 18:38:32 2024: BS 1 completed
Thu May 30 18:38:34 2024: BS 1 completed
Thu May 30 18:38:37 2024: BS 1 completed
Thu May 30 18:38:39 2024: BS 1 completed
Thu May 30 18:38:41 2024: BS 1 completed
Thu May 30 18:38:44 2024: BS 1 completed
Thu May 30 18:38:46 2024: BS 1 completed
Thu May 30 18:38:49 2024: BS 1 completed
Thu May 30 18:38:51 2024: BS 1 completed
Thu May 30 18:38:53 2024: BS 1 completed
Thu May 30 18:38:56 2024: BS 1 completed
Thu May 30 18:38:58 2024: BS 1 completed
Thu May 30 18:39:01 2024: BS 1 completed
Thu May 30 18:39:03 2024: BS 1 completed
Thu May 30 18:39:05 2024: BS 1 completed
Thu May 30 18:39:08 2024: BS 1 completed
Thu May 30 18:39:10 2024: BS 1 completed
Thu May 30 18:39:13 2024: BS 1 completed
Thu May 30 18:39:15 2024: BS 1 completed
Thu May 30 18:39:17 2024: BS 1 completed
Thu May 30 18:39:20 2024: BS 1 completed
Thu May 30 18:39:22 2024: BS 1 completed
Thu May 30 18:39:25 2024: BS 1 completed
Thu May 30 18:39:27 2024: BS 1 completed
Thu May 30 18:39:30 2024: BS 1 completed
Thu May 30 18:39:32 2024: BS 1 completed
Thu May 30 18:39:34 2024: BS 1 completed
Thu May 30 18:39:37 2024: BS 1 completed
Thu May 30 18:39:39 2024: BS 1 completed
Thu May 30 18:39:42 2024: BS 1 completed
Thu May 30 18:39:44 2024: BS 1 completed
Thu May 30 18:39:46 2024: BS 1 completed
Thu May 30 18:39:49 2024: BS 1 completed
Thu May 30 18:39:51 2024: BS 1 completed
Thu May 30 18:39:54 2024: BS 1 completed
Thu May 30 18:39:56 2024: BS 1 completed
Thu May 30 18:39:58 2024: BS 1 completed
Thu May 30 18:40:01 2024: BS 1 completed
Thu May 30 18:40:03 2024: BS 1 completed
Thu May 30 18:40:06 2024: BS 1 completed
Thu May 30 18:40:08 2024: BS 1 completed
Thu May 30 18:40:10 2024: BS 1 completed
Thu May 30 18:40:13 2024: BS 1 completed
Thu May 30 18:40:15 2024: BS 1 completed
Thu May 30 18:40:18 2024: BS 1 completed
Thu May 30 18:40:20 2024: BS 1 completed
Thu May 30 18:40:22 2024: BS 1 completed
Thu May 30 18:40:25 2024: BS 1 completed
Thu May 30 18:40:27 2024: BS 1 completed
Thu May 30 18:40:30 2024: BS 1 completed
Thu May 30 18:40:32 2024: BS 1 completed
Thu May 30 18:40:35 2024: BS 1 completed
Thu May 30 18:40:37 2024: BS 1 completed
Thu May 30 18:40:39 2024: BS 1 completed
Thu May 30 18:40:42 2024: BS 1 completed
Thu May 30 18:40:44 2024: BS 1 completed
Thu May 30 18:40:47 2024: BS 1 completed
Thu May 30 18:40:49 2024: BS 1 completed
Thu May 30 18:40:51 2024: BS 1 completed
Thu May 30 18:40:54 2024: BS 1 completed
Thu May 30 18:40:56 2024: BS 1 completed
Thu May 30 18:40:59 2024: BS 1 completed
Thu May 30 18:41:01 2024: BS 1 completed
Thu May 30 18:41:03 2024: BS 1 completed
Thu May 30 18:41:06 2024: BS 1 completed
Thu May 30 18:41:08 2024: BS 1 completed
Thu May 30 18:41:11 2024: BS 1 completed
Thu May 30 18:41:13 2024: BS 1 completed
Thu May 30 18:41:15 2024: BS 1 completed
Thu May 30 18:41:18 2024: BS 1 completed
Thu May 30 18:41:20 2024: BS 1 completed
Thu May 30 18:41:23 2024: BS 1 completed
Thu May 30 18:41:25 2024: BS 1 completed
Thu May 30 18:41:27 2024: BS 1 completed
Thu May 30 18:41:30 2024: BS 1 completed
Thu May 30 18:41:32 2024: BS 1 completed
Thu May 30 18:41:35 2024: BS 1 completed
Thu May 30 18:41:37 2024: BS 1 completed
Thu May 30 18:41:40 2024: BS 1 completed
Thu May 30 18:41:42 2024: BS 1 completed
Thu May 30 18:41:44 2024: BS 1 completed
Thu May 30 18:41:47 2024: BS 1 completed
Thu May 30 18:41:49 2024: BS 1 completed
Thu May 30 18:41:52 2024: BS 1 completed
Thu May 30 18:41:54 2024: BS 1 completed
Thu May 30 18:41:56 2024: BS 1 completed
Thu May 30 18:41:59 2024: BS 1 completed
Thu May 30 18:42:01 2024: BS 1 completed
Thu May 30 18:42:04 2024: BS 1 completed
Thu May 30 18:42:06 2024: BS 1 completed
Thu May 30 18:42:08 2024: BS 1 completed
Thu May 30 18:42:11 2024: BS 1 completed
Thu May 30 18:42:13 2024: BS 1 completed
Thu May 30 18:42:16 2024: BS 1 completed
Thu May 30 18:42:18 2024: BS 1 completed
Thu May 30 18:42:20 2024: BS 1 completed
Thu May 30 18:42:23 2024: BS 1 completed
Thu May 30 18:42:25 2024: BS 1 completed
Thu May 30 18:42:28 2024: BS 1 completed
Thu May 30 18:42:30 2024: BS 1 completed
Thu May 30 18:42:33 2024: BS 1 completed
Thu May 30 18:42:35 2024: BS 1 completed
Thu May 30 18:42:37 2024: BS 1 completed
Thu May 30 18:42:40 2024: BS 1 completed
Thu May 30 18:42:42 2024: BS 1 completed
Thu May 30 18:42:45 2024: BS 1 completed
Thu May 30 18:42:47 2024: BS 1 completed
Thu May 30 18:42:49 2024: BS 1 completed
Thu May 30 18:42:52 2024: BS 1 completed
Thu May 30 18:42:54 2024: BS 1 completed
Thu May 30 18:42:57 2024: BS 1 completed
Thu May 30 18:42:59 2024: BS 1 completed
Thu May 30 18:43:01 2024: BS 1 completed
Thu May 30 18:43:04 2024: BS 1 completed
Thu May 30 18:43:06 2024: BS 1 completed
Thu May 30 18:43:09 2024: BS 1 completed
Thu May 30 18:43:11 2024: BS 1 completed
Thu May 30 18:43:14 2024: BS 1 completed
Thu May 30 18:43:16 2024: BS 1 completed
Thu May 30 18:43:18 2024: BS 1 completed
Thu May 30 18:43:21 2024: BS 1 completed
Thu May 30 18:43:23 2024: BS 1 completed
Thu May 30 18:43:26 2024: BS 1 completed
Thu May 30 18:43:28 2024: BS 1 completed
Thu May 30 18:43:30 2024: BS 1 completed
Thu May 30 18:43:33 2024: BS 1 completed
Thu May 30 18:43:35 2024: BS 1 completed
Thu May 30 18:43:38 2024: BS 1 completed
Thu May 30 18:43:40 2024: BS 1 completed
Thu May 30 18:43:42 2024: BS 1 completed
Thu May 30 18:43:45 2024: BS 1 completed
Thu May 30 18:43:47 2024: BS 1 completed
Thu May 30 18:43:50 2024: BS 1 completed
Thu May 30 18:43:52 2024: BS 1 completed
Thu May 30 18:43:55 2024: BS 1 completed
Thu May 30 18:43:57 2024: BS 1 completed
Thu May 30 18:43:59 2024: BS 1 completed
Thu May 30 18:44:02 2024: BS 1 completed
Thu May 30 18:44:04 2024: BS 1 completed
Thu May 30 18:44:07 2024: BS 1 completed
Thu May 30 18:44:09 2024: BS 1 completed
Thu May 30 18:44:11 2024: BS 1 completed
Thu May 30 18:44:14 2024: BS 1 completed
Thu May 30 18:44:16 2024: BS 1 completed
Thu May 30 18:44:19 2024: BS 1 completed
Thu May 30 18:44:21 2024: BS 1 completed
Thu May 30 18:44:23 2024: BS 1 completed
Thu May 30 18:44:26 2024: BS 1 completed
Thu May 30 18:44:28 2024: BS 1 completed
Thu May 30 18:44:31 2024: BS 1 completed
Thu May 30 18:44:33 2024: BS 1 completed
Thu May 30 18:44:36 2024: BS 1 completed
Thu May 30 18:44:38 2024: BS 1 completed
Thu May 30 18:44:40 2024: BS 1 completed
Thu May 30 18:44:43 2024: BS 1 completed
Thu May 30 18:44:45 2024: BS 1 completed
Thu May 30 18:44:48 2024: BS 1 completed
Thu May 30 18:44:50 2024: BS 1 completed
Thu May 30 18:44:52 2024: BS 1 completed
Thu May 30 18:44:55 2024: BS 1 completed
Thu May 30 18:44:57 2024: BS 1 completed
Thu May 30 18:45:00 2024: BS 1 completed
Thu May 30 18:45:02 2024: BS 1 completed
Thu May 30 18:45:04 2024: BS 1 completed
Thu May 30 18:45:07 2024: BS 1 completed
Thu May 30 18:45:09 2024: BS 1 completed
Thu May 30 18:45:12 2024: BS 1 completed
Thu May 30 18:45:14 2024: BS 1 completed
Thu May 30 18:45:17 2024: BS 1 completed
Thu May 30 18:45:19 2024: BS 1 completed
Thu May 30 18:45:21 2024: BS 1 completed
Thu May 30 18:45:24 2024: BS 1 completed
Thu May 30 18:45:26 2024: BS 1 completed
Thu May 30 18:45:29 2024: BS 1 completed
Thu May 30 18:45:31 2024: BS 1 completed
Thu May 30 18:45:33 2024: BS 1 completed
Thu May 30 18:45:36 2024: BS 1 completed
Thu May 30 18:45:38 2024: BS 1 completed
Thu May 30 18:45:41 2024: BS 1 completed
Thu May 30 18:45:43 2024: BS 1 completed
Thu May 30 18:45:46 2024: BS 1 completed
Thu May 30 18:45:48 2024: BS 1 completed
Thu May 30 18:45:50 2024: BS 1 completed
Thu May 30 18:45:53 2024: BS 1 completed
Thu May 30 18:45:55 2024: BS 1 completed
Thu May 30 18:45:58 2024: BS 1 completed
Thu May 30 18:46:00 2024: BS 1 completed
Thu May 30 18:46:02 2024: BS 1 completed
Thu May 30 18:46:05 2024: BS 1 completed
Thu May 30 18:46:07 2024: BS 1 completed
Thu May 30 18:46:10 2024: BS 1 completed
Thu May 30 18:46:12 2024: BS 1 completed
Thu May 30 18:46:15 2024: BS 1 completed
Thu May 30 18:46:17 2024: BS 1 completed
Thu May 30 18:46:19 2024: BS 1 completed
Thu May 30 18:46:22 2024: BS 1 completed
Thu May 30 18:46:24 2024: BS 1 completed
Thu May 30 18:46:27 2024: BS 1 completed
Thu May 30 18:46:29 2024: BS 1 completed
Thu May 30 18:46:31 2024: BS 1 completed
Thu May 30 18:46:34 2024: BS 1 completed
Thu May 30 18:46:36 2024: BS 1 completed
Thu May 30 18:46:39 2024: BS 1 completed
Thu May 30 18:46:41 2024: BS 1 completed
Thu May 30 18:46:44 2024: BS 1 completed
Thu May 30 18:46:46 2024: BS 1 completed
Thu May 30 18:46:48 2024: BS 1 completed
Thu May 30 18:46:51 2024: BS 1 completed
Thu May 30 18:46:53 2024: BS 1 completed
Thu May 30 18:46:56 2024: BS 1 completed
Thu May 30 18:46:58 2024: BS 1 completed
Thu May 30 18:47:00 2024: BS 1 completed
Thu May 30 18:47:03 2024: BS 1 completed
Thu May 30 18:47:05 2024: BS 1 completed
Thu May 30 18:47:08 2024: BS 1 completed
Thu May 30 18:47:10 2024: BS 1 completed
Thu May 30 18:47:13 2024: BS 1 completed
Thu May 30 18:47:15 2024: BS 1 completed
Thu May 30 18:47:17 2024: BS 1 completed
Thu May 30 18:47:20 2024: BS 1 completed
Thu May 30 18:47:22 2024: BS 1 completed
Thu May 30 18:47:25 2024: BS 1 completed
Thu May 30 18:47:27 2024: BS 1 completed
Thu May 30 18:47:29 2024: BS 1 completed
Thu May 30 18:47:32 2024: BS 1 completed
Thu May 30 18:47:34 2024: BS 1 completed
Thu May 30 18:47:37 2024: BS 1 completed
Thu May 30 18:47:39 2024: BS 1 completed
Thu May 30 18:47:42 2024: BS 1 completed
Thu May 30 18:47:44 2024: BS 1 completed
Thu May 30 18:47:46 2024: BS 1 completed
Thu May 30 18:47:49 2024: BS 1 completed
Thu May 30 18:47:51 2024: BS 1 completed
Thu May 30 18:47:54 2024: BS 1 completed
Thu May 30 18:47:56 2024: BS 1 completed
Thu May 30 18:47:58 2024: BS 1 completed
Thu May 30 18:48:01 2024: BS 1 completed
Thu May 30 18:48:03 2024: BS 1 completed
Thu May 30 18:48:06 2024: BS 1 completed
Thu May 30 18:48:08 2024: BS 1 completed
Thu May 30 18:48:11 2024: BS 1 completed
Thu May 30 18:48:13 2024: BS 1 completed
