# Supplementary material for: Structurally Diverse Nitrogen-Rich Scaffolds via Continuous Photo-Click Reactions
Source: Org Lett. 2024 Nov 26;26(49):10559–63. doi: 10.1021/acs.orglett.4c03953 (PMC11650770; doi:10.1021/acs.orglett.4c03953)
Supplement: Supplementary file 2 — ol4c03953_si_002.zip [file ol4c03953_si_002.zip › FID for publication/FIDs/3f/DC-112-F_CARBON_20240530_01.fid/log]

Thu May 30 20:37:02 2024: Experiment started
Thu May 30 20:41:37 2024: BS 1 completed
Thu May 30 20:41:53 2024: BS 2 completed
Thu May 30 20:42:09 2024: BS 3 completed
Thu May 30 20:42:25 2024: BS 4 completed
Thu May 30 20:42:41 2024: BS 5 completed
Thu May 30 20:42:57 2024: BS 6 completed
Thu May 30 20:43:13 2024: BS 7 completed
Thu May 30 20:43:29 2024: BS 8 completed
Thu May 30 20:43:45 2024: BS 9 completed
Thu May 30 20:44:01 2024: BS 10 completed
Thu May 30 20:44:17 2024: BS 11 completed
Thu May 30 20:44:33 2024: BS 12 completed
Thu May 30 20:44:49 2024: BS 13 completed
Thu May 30 20:45:05 2024: BS 14 completed
Thu May 30 20:45:21 2024: BS 15 completed
Thu May 30 20:45:37 2024: BS 16 completed
Thu May 30 20:45:53 2024: BS 17 completed
Thu May 30 20:46:09 2024: BS 18 completed
Thu May 30 20:46:25 2024: BS 19 completed
Thu May 30 20:46:41 2024: BS 20 completed
Thu May 30 20:46:57 2024: BS 21 completed
Thu May 30 20:47:13 2024: BS 22 completed
Thu May 30 20:47:29 2024: BS 23 completed
Thu May 30 20:47:45 2024: BS 24 completed
Thu May 30 20:48:01 2024: BS 25 completed
Thu May 30 20:48:17 2024: BS 26 completed
Thu May 30 20:48:33 2024: BS 27 completed
Thu May 30 20:48:49 2024: BS 28 completed
Thu May 30 20:49:05 2024: BS 29 completed
Thu May 30 20:49:21 2024: BS 30 completed
Thu May 30 20:49:37 2024: BS 31 completed
Thu May 30 20:49:53 2024: BS 32 completed
Thu May 30 20:50:09 2024: BS 33 completed
Thu May 30 20:50:25 2024: BS 34 completed
Thu May 30 20:50:41 2024: BS 35 completed
Thu May 30 20:50:57 2024: BS 36 completed
Thu May 30 20:51:13 2024: BS 37 completed
Thu May 30 20:51:29 2024: BS 38 completed
Thu May 30 20:51:45 2024: BS 39 completed
Thu May 30 20:52:01 2024: BS 40 completed
Thu May 30 20:52:17 2024: BS 41 completed
Thu May 30 20:52:33 2024: BS 42 completed
Thu May 30 20:52:49 2024: BS 43 completed
Thu May 30 20:53:05 2024: BS 44 completed
Thu May 30 20:53:21 2024: BS 45 completed
Thu May 30 20:53:37 2024: BS 46 completed
Thu May 30 20:53:53 2024: BS 47 completed
Thu May 30 20:54:09 2024: BS 48 completed
Thu May 30 20:54:25 2024: BS 49 completed
Thu May 30 20:54:41 2024: BS 50 completed
Thu May 30 20:54:57 2024: BS 51 completed
Thu May 30 20:55:13 2024: BS 52 completed
Thu May 30 20:55:29 2024: BS 53 completed
Thu May 30 20:55:45 2024: BS 54 completed
Thu May 30 20:56:01 2024: BS 55 completed
Thu May 30 20:56:17 2024: BS 56 completed
Thu May 30 20:56:33 2024: BS 57 completed
Thu May 30 20:56:49 2024: BS 58 completed
Thu May 30 20:57:05 2024: BS 59 completed
Thu May 30 20:57:21 2024: BS 60 completed
Thu May 30 20:57:37 2024: BS 61 completed
Thu May 30 20:57:53 2024: BS 62 completed
Thu May 30 20:58:09 2024: BS 63 completed
Thu May 30 20:58:25 2024: BS 64 completed
Thu May 30 20:58:41 2024: BS 65 completed
Thu May 30 20:58:57 2024: BS 66 completed
Thu May 30 20:59:13 2024: BS 67 completed
Thu May 30 20:59:29 2024: BS 68 completed
Thu May 30 20:59:45 2024: BS 69 completed
Thu May 30 21:00:01 2024: BS 70 completed
Thu May 30 21:00:17 2024: BS 71 completed
Thu May 30 21:00:33 2024: BS 72 completed
Thu May 30 21:00:49 2024: BS 73 completed
Thu May 30 21:01:05 2024: BS 74 completed
Thu May 30 21:01:21 2024: BS 75 completed
Thu May 30 21:01:37 2024: BS 76 completed
Thu May 30 21:01:53 2024: BS 77 completed
Thu May 30 21:02:09 2024: BS 78 completed
Thu May 30 21:02:25 2024: BS 79 completed
Thu May 30 21:02:41 2024: BS 80 completed
Thu May 30 21:02:57 2024: BS 81 completed
Thu May 30 21:03:13 2024: BS 82 completed
Thu May 30 21:03:29 2024: BS 83 completed
Thu May 30 21:03:45 2024: BS 84 completed
Thu May 30 21:04:01 2024: BS 85 completed
Thu May 30 21:04:17 2024: BS 86 completed
Thu May 30 21:04:33 2024: BS 87 completed
Thu May 30 21:04:49 2024: BS 88 completed
Thu May 30 21:05:05 2024: BS 89 completed
Thu May 30 21:05:21 2024: BS 90 completed
Thu May 30 21:05:37 2024: BS 91 completed
Thu May 30 21:05:53 2024: BS 92 completed
Thu May 30 21:06:09 2024: BS 93 completed
Thu May 30 21:06:25 2024: BS 94 completed
Thu May 30 21:06:41 2024: BS 95 completed
Thu May 30 21:06:57 2024: BS 96 completed
Thu May 30 21:07:13 2024: BS 97 completed
Thu May 30 21:07:29 2024: BS 98 completed
Thu May 30 21:07:45 2024: BS 99 completed
Thu May 30 21:08:01 2024: BS 100 completed
Thu May 30 21:08:17 2024: BS 101 completed
Thu May 30 21:08:33 2024: BS 102 completed
Thu May 30 21:08:49 2024: BS 103 completed
Thu May 30 21:09:05 2024: BS 104 completed
Thu May 30 21:09:21 2024: BS 105 completed
Thu May 30 21:09:37 2024: BS 106 completed
Thu May 30 21:09:53 2024: BS 107 completed
Thu May 30 21:10:09 2024: BS 108 completed
Thu May 30 21:10:25 2024: BS 109 completed
Thu May 30 21:10:41 2024: BS 110 completed
Thu May 30 21:10:57 2024: BS 111 completed
Thu May 30 21:11:13 2024: BS 112 completed
Thu May 30 21:11:29 2024: BS 113 completed
Thu May 30 21:11:45 2024: BS 114 completed
Thu May 30 21:12:01 2024: BS 115 completed
Thu May 30 21:12:17 2024: BS 116 completed
Thu May 30 21:12:33 2024: BS 117 completed
Thu May 30 21:12:49 2024: BS 118 completed
Thu May 30 21:13:05 2024: BS 119 completed
Thu May 30 21:13:21 2024: BS 120 completed
Thu May 30 21:13:37 2024: BS 121 completed
Thu May 30 21:13:53 2024: BS 122 completed
Thu May 30 21:14:09 2024: BS 123 completed
Thu May 30 21:14:25 2024: BS 124 completed
