# Supplementary material for: Structurally Diverse Nitrogen-Rich Scaffolds via Continuous Photo-Click Reactions
Source: Org Lett. 2024 Nov 26;26(49):10559–63. doi: 10.1021/acs.orglett.4c03953 (PMC11650770; doi:10.1021/acs.orglett.4c03953)
Supplement: Supplementary file 2 — ol4c03953_si_002.zip [file ol4c03953_si_002.zip › FID for publication/FIDs/3f/DC-112-F_FLUORINE_20240530_01.fid/log]

Thu May 30 12:38:36 2024: Experiment started
Thu May 30 12:38:45 2024: BS 1 completed
Thu May 30 12:38:49 2024: BS 2 completed
Thu May 30 12:38:53 2024: BS 3 completed
Thu May 30 12:38:57 2024: BS 4 completed
Thu May 30 12:39:01 2024: BS 5 completed
Thu May 30 12:39:05 2024: BS 6 completed
Thu May 30 12:39:09 2024: BS 7 completed
Thu May 30 12:39:13 2024: BS 8 completed
Thu May 30 12:39:17 2024: BS 9 completed
Thu May 30 12:39:21 2024: BS 10 completed
Thu May 30 12:39:25 2024: BS 11 completed
Thu May 30 12:39:29 2024: BS 12 completed
Thu May 30 12:39:33 2024: BS 13 completed
Thu May 30 12:39:37 2024: BS 14 completed
Thu May 30 12:39:41 2024: BS 15 completed
