# Supplementary material for: Structurally Diverse Nitrogen-Rich Scaffolds via Continuous Photo-Click Reactions
Source: Org Lett. 2024 Nov 26;26(49):10559–63. doi: 10.1021/acs.orglett.4c03953 (PMC11650770; doi:10.1021/acs.orglett.4c03953)
Supplement: Supplementary file 2 — ol4c03953_si_002.zip [file ol4c03953_si_002.zip › FID for publication/FIDs/3f/DC-112-F_gHSQCAD_20240530_01.fid/log]

Thu May 30 21:15:25 2024: Experiment started
Thu May 30 21:16:07 2024: BS 1 completed
Thu May 30 21:16:10 2024: BS 1 completed
Thu May 30 21:16:12 2024: BS 1 completed
Thu May 30 21:16:14 2024: BS 1 completed
Thu May 30 21:16:17 2024: BS 1 completed
Thu May 30 21:16:19 2024: BS 1 completed
Thu May 30 21:16:22 2024: BS 1 completed
Thu May 30 21:16:24 2024: BS 1 completed
Thu May 30 21:16:26 2024: BS 1 completed
Thu May 30 21:16:29 2024: BS 1 completed
Thu May 30 21:16:31 2024: BS 1 completed
Thu May 30 21:16:34 2024: BS 1 completed
Thu May 30 21:16:36 2024: BS 1 completed
Thu May 30 21:16:38 2024: BS 1 completed
Thu May 30 21:16:41 2024: BS 1 completed
Thu May 30 21:16:43 2024: BS 1 completed
Thu May 30 21:16:46 2024: BS 1 completed
Thu May 30 21:16:48 2024: BS 1 completed
Thu May 30 21:16:50 2024: BS 1 completed
Thu May 30 21:16:53 2024: BS 1 completed
Thu May 30 21:16:55 2024: BS 1 completed
Thu May 30 21:16:57 2024: BS 1 completed
Thu May 30 21:17:00 2024: BS 1 completed
Thu May 30 21:17:02 2024: BS 1 completed
Thu May 30 21:17:05 2024: BS 1 completed
Thu May 30 21:17:07 2024: BS 1 completed
Thu May 30 21:17:09 2024: BS 1 completed
Thu May 30 21:17:12 2024: BS 1 completed
Thu May 30 21:17:14 2024: BS 1 completed
Thu May 30 21:17:17 2024: BS 1 completed
Thu May 30 21:17:19 2024: BS 1 completed
Thu May 30 21:17:21 2024: BS 1 completed
Thu May 30 21:17:24 2024: BS 1 completed
Thu May 30 21:17:26 2024: BS 1 completed
Thu May 30 21:17:29 2024: BS 1 completed
Thu May 30 21:17:31 2024: BS 1 completed
Thu May 30 21:17:33 2024: BS 1 completed
Thu May 30 21:17:36 2024: BS 1 completed
Thu May 30 21:17:38 2024: BS 1 completed
Thu May 30 21:17:40 2024: BS 1 completed
Thu May 30 21:17:43 2024: BS 1 completed
Thu May 30 21:17:45 2024: BS 1 completed
Thu May 30 21:17:48 2024: BS 1 completed
Thu May 30 21:17:50 2024: BS 1 completed
Thu May 30 21:17:52 2024: BS 1 completed
Thu May 30 21:17:55 2024: BS 1 completed
Thu May 30 21:17:57 2024: BS 1 completed
Thu May 30 21:18:00 2024: BS 1 completed
Thu May 30 21:18:02 2024: BS 1 completed
Thu May 30 21:18:04 2024: BS 1 completed
Thu May 30 21:18:07 2024: BS 1 completed
Thu May 30 21:18:09 2024: BS 1 completed
Thu May 30 21:18:12 2024: BS 1 completed
Thu May 30 21:18:14 2024: BS 1 completed
Thu May 30 21:18:16 2024: BS 1 completed
Thu May 30 21:18:19 2024: BS 1 completed
Thu May 30 21:18:21 2024: BS 1 completed
Thu May 30 21:18:24 2024: BS 1 completed
Thu May 30 21:18:26 2024: BS 1 completed
Thu May 30 21:18:28 2024: BS 1 completed
Thu May 30 21:18:31 2024: BS 1 completed
Thu May 30 21:18:33 2024: BS 1 completed
Thu May 30 21:18:35 2024: BS 1 completed
Thu May 30 21:18:38 2024: BS 1 completed
Thu May 30 21:18:40 2024: BS 1 completed
Thu May 30 21:18:43 2024: BS 1 completed
Thu May 30 21:18:45 2024: BS 1 completed
Thu May 30 21:18:47 2024: BS 1 completed
Thu May 30 21:18:50 2024: BS 1 completed
Thu May 30 21:18:52 2024: BS 1 completed
Thu May 30 21:18:55 2024: BS 1 completed
Thu May 30 21:18:57 2024: BS 1 completed
Thu May 30 21:18:59 2024: BS 1 completed
Thu May 30 21:19:02 2024: BS 1 completed
Thu May 30 21:19:04 2024: BS 1 completed
Thu May 30 21:19:07 2024: BS 1 completed
Thu May 30 21:19:09 2024: BS 1 completed
Thu May 30 21:19:11 2024: BS 1 completed
Thu May 30 21:19:14 2024: BS 1 completed
Thu May 30 21:19:16 2024: BS 1 completed
Thu May 30 21:19:19 2024: BS 1 completed
Thu May 30 21:19:21 2024: BS 1 completed
Thu May 30 21:19:23 2024: BS 1 completed
Thu May 30 21:19:26 2024: BS 1 completed
Thu May 30 21:19:28 2024: BS 1 completed
Thu May 30 21:19:31 2024: BS 1 completed
Thu May 30 21:19:33 2024: BS 1 completed
Thu May 30 21:19:35 2024: BS 1 completed
Thu May 30 21:19:38 2024: BS 1 completed
Thu May 30 21:19:40 2024: BS 1 completed
Thu May 30 21:19:42 2024: BS 1 completed
Thu May 30 21:19:45 2024: BS 1 completed
Thu May 30 21:19:47 2024: BS 1 completed
Thu May 30 21:19:50 2024: BS 1 completed
Thu May 30 21:19:52 2024: BS 1 completed
Thu May 30 21:19:54 2024: BS 1 completed
Thu May 30 21:19:57 2024: BS 1 completed
Thu May 30 21:19:59 2024: BS 1 completed
Thu May 30 21:20:02 2024: BS 1 completed
Thu May 30 21:20:04 2024: BS 1 completed
Thu May 30 21:20:06 2024: BS 1 completed
Thu May 30 21:20:09 2024: BS 1 completed
Thu May 30 21:20:11 2024: BS 1 completed
Thu May 30 21:20:14 2024: BS 1 completed
Thu May 30 21:20:16 2024: BS 1 completed
Thu May 30 21:20:18 2024: BS 1 completed
Thu May 30 21:20:21 2024: BS 1 completed
Thu May 30 21:20:23 2024: BS 1 completed
Thu May 30 21:20:26 2024: BS 1 completed
Thu May 30 21:20:28 2024: BS 1 completed
Thu May 30 21:20:30 2024: BS 1 completed
Thu May 30 21:20:33 2024: BS 1 completed
Thu May 30 21:20:35 2024: BS 1 completed
Thu May 30 21:20:38 2024: BS 1 completed
Thu May 30 21:20:40 2024: BS 1 completed
Thu May 30 21:20:42 2024: BS 1 completed
Thu May 30 21:20:45 2024: BS 1 completed
Thu May 30 21:20:47 2024: BS 1 completed
Thu May 30 21:20:50 2024: BS 1 completed
Thu May 30 21:20:52 2024: BS 1 completed
Thu May 30 21:20:54 2024: BS 1 completed
Thu May 30 21:20:57 2024: BS 1 completed
Thu May 30 21:20:59 2024: BS 1 completed
Thu May 30 21:21:02 2024: BS 1 completed
Thu May 30 21:21:04 2024: BS 1 completed
Thu May 30 21:21:06 2024: BS 1 completed
Thu May 30 21:21:09 2024: BS 1 completed
Thu May 30 21:21:11 2024: BS 1 completed
Thu May 30 21:21:13 2024: BS 1 completed
Thu May 30 21:21:16 2024: BS 1 completed
Thu May 30 21:21:18 2024: BS 1 completed
Thu May 30 21:21:21 2024: BS 1 completed
Thu May 30 21:21:23 2024: BS 1 completed
Thu May 30 21:21:25 2024: BS 1 completed
Thu May 30 21:21:28 2024: BS 1 completed
Thu May 30 21:21:30 2024: BS 1 completed
Thu May 30 21:21:33 2024: BS 1 completed
Thu May 30 21:21:35 2024: BS 1 completed
Thu May 30 21:21:37 2024: BS 1 completed
Thu May 30 21:21:40 2024: BS 1 completed
Thu May 30 21:21:42 2024: BS 1 completed
Thu May 30 21:21:45 2024: BS 1 completed
Thu May 30 21:21:47 2024: BS 1 completed
Thu May 30 21:21:49 2024: BS 1 completed
Thu May 30 21:21:52 2024: BS 1 completed
Thu May 30 21:21:54 2024: BS 1 completed
Thu May 30 21:21:57 2024: BS 1 completed
Thu May 30 21:21:59 2024: BS 1 completed
Thu May 30 21:22:01 2024: BS 1 completed
Thu May 30 21:22:04 2024: BS 1 completed
Thu May 30 21:22:06 2024: BS 1 completed
Thu May 30 21:22:09 2024: BS 1 completed
Thu May 30 21:22:11 2024: BS 1 completed
Thu May 30 21:22:13 2024: BS 1 completed
Thu May 30 21:22:16 2024: BS 1 completed
Thu May 30 21:22:18 2024: BS 1 completed
Thu May 30 21:22:21 2024: BS 1 completed
Thu May 30 21:22:23 2024: BS 1 completed
Thu May 30 21:22:25 2024: BS 1 completed
Thu May 30 21:22:28 2024: BS 1 completed
Thu May 30 21:22:30 2024: BS 1 completed
Thu May 30 21:22:33 2024: BS 1 completed
Thu May 30 21:22:35 2024: BS 1 completed
Thu May 30 21:22:37 2024: BS 1 completed
Thu May 30 21:22:40 2024: BS 1 completed
Thu May 30 21:22:42 2024: BS 1 completed
Thu May 30 21:22:45 2024: BS 1 completed
Thu May 30 21:22:47 2024: BS 1 completed
Thu May 30 21:22:49 2024: BS 1 completed
Thu May 30 21:22:52 2024: BS 1 completed
Thu May 30 21:22:54 2024: BS 1 completed
Thu May 30 21:22:57 2024: BS 1 completed
Thu May 30 21:22:59 2024: BS 1 completed
Thu May 30 21:23:01 2024: BS 1 completed
Thu May 30 21:23:04 2024: BS 1 completed
Thu May 30 21:23:06 2024: BS 1 completed
Thu May 30 21:23:09 2024: BS 1 completed
Thu May 30 21:23:11 2024: BS 1 completed
Thu May 30 21:23:13 2024: BS 1 completed
Thu May 30 21:23:16 2024: BS 1 completed
Thu May 30 21:23:18 2024: BS 1 completed
Thu May 30 21:23:21 2024: BS 1 completed
Thu May 30 21:23:23 2024: BS 1 completed
Thu May 30 21:23:25 2024: BS 1 completed
Thu May 30 21:23:28 2024: BS 1 completed
Thu May 30 21:23:30 2024: BS 1 completed
Thu May 30 21:23:33 2024: BS 1 completed
Thu May 30 21:23:35 2024: BS 1 completed
Thu May 30 21:23:37 2024: BS 1 completed
Thu May 30 21:23:40 2024: BS 1 completed
Thu May 30 21:23:42 2024: BS 1 completed
Thu May 30 21:23:45 2024: BS 1 completed
Thu May 30 21:23:47 2024: BS 1 completed
Thu May 30 21:23:49 2024: BS 1 completed
Thu May 30 21:23:52 2024: BS 1 completed
Thu May 30 21:23:54 2024: BS 1 completed
Thu May 30 21:23:57 2024: BS 1 completed
Thu May 30 21:23:59 2024: BS 1 completed
Thu May 30 21:24:01 2024: BS 1 completed
Thu May 30 21:24:04 2024: BS 1 completed
Thu May 30 21:24:06 2024: BS 1 completed
Thu May 30 21:24:09 2024: BS 1 completed
Thu May 30 21:24:11 2024: BS 1 completed
Thu May 30 21:24:13 2024: BS 1 completed
Thu May 30 21:24:16 2024: BS 1 completed
Thu May 30 21:24:18 2024: BS 1 completed
Thu May 30 21:24:21 2024: BS 1 completed
Thu May 30 21:24:23 2024: BS 1 completed
Thu May 30 21:24:25 2024: BS 1 completed
Thu May 30 21:24:28 2024: BS 1 completed
Thu May 30 21:24:30 2024: BS 1 completed
Thu May 30 21:24:33 2024: BS 1 completed
Thu May 30 21:24:35 2024: BS 1 completed
Thu May 30 21:24:37 2024: BS 1 completed
Thu May 30 21:24:40 2024: BS 1 completed
Thu May 30 21:24:42 2024: BS 1 completed
Thu May 30 21:24:45 2024: BS 1 completed
Thu May 30 21:24:47 2024: BS 1 completed
Thu May 30 21:24:49 2024: BS 1 completed
Thu May 30 21:24:52 2024: BS 1 completed
Thu May 30 21:24:54 2024: BS 1 completed
Thu May 30 21:24:57 2024: BS 1 completed
Thu May 30 21:24:59 2024: BS 1 completed
Thu May 30 21:25:01 2024: BS 1 completed
Thu May 30 21:25:04 2024: BS 1 completed
Thu May 30 21:25:06 2024: BS 1 completed
Thu May 30 21:25:09 2024: BS 1 completed
Thu May 30 21:25:11 2024: BS 1 completed
Thu May 30 21:25:13 2024: BS 1 completed
Thu May 30 21:25:16 2024: BS 1 completed
Thu May 30 21:25:18 2024: BS 1 completed
Thu May 30 21:25:21 2024: BS 1 completed
Thu May 30 21:25:23 2024: BS 1 completed
Thu May 30 21:25:25 2024: BS 1 completed
Thu May 30 21:25:28 2024: BS 1 completed
Thu May 30 21:25:30 2024: BS 1 completed
Thu May 30 21:25:33 2024: BS 1 completed
Thu May 30 21:25:35 2024: BS 1 completed
Thu May 30 21:25:37 2024: BS 1 completed
Thu May 30 21:25:40 2024: BS 1 completed
Thu May 30 21:25:42 2024: BS 1 completed
Thu May 30 21:25:45 2024: BS 1 completed
Thu May 30 21:25:47 2024: BS 1 completed
Thu May 30 21:25:49 2024: BS 1 completed
Thu May 30 21:25:52 2024: BS 1 completed
Thu May 30 21:25:54 2024: BS 1 completed
Thu May 30 21:25:57 2024: BS 1 completed
Thu May 30 21:25:59 2024: BS 1 completed
Thu May 30 21:26:01 2024: BS 1 completed
Thu May 30 21:26:04 2024: BS 1 completed
Thu May 30 21:26:06 2024: BS 1 completed
Thu May 30 21:26:09 2024: BS 1 completed
Thu May 30 21:26:11 2024: BS 1 completed
Thu May 30 21:26:13 2024: BS 1 completed
Thu May 30 21:26:16 2024: BS 1 completed
Thu May 30 21:26:18 2024: BS 1 completed
Thu May 30 21:26:21 2024: BS 1 completed
Thu May 30 21:26:23 2024: BS 1 completed
Thu May 30 21:26:25 2024: BS 1 completed
Thu May 30 21:26:28 2024: BS 1 completed
Thu May 30 21:26:30 2024: BS 1 completed
Thu May 30 21:26:33 2024: BS 1 completed
Thu May 30 21:26:35 2024: BS 1 completed
Thu May 30 21:26:38 2024: BS 1 completed
Thu May 30 21:26:40 2024: BS 1 completed
Thu May 30 21:26:42 2024: BS 1 completed
Thu May 30 21:26:45 2024: BS 1 completed
Thu May 30 21:26:47 2024: BS 1 completed
Thu May 30 21:26:50 2024: BS 1 completed
Thu May 30 21:26:52 2024: BS 1 completed
Thu May 30 21:26:54 2024: BS 1 completed
Thu May 30 21:26:57 2024: BS 1 completed
Thu May 30 21:26:59 2024: BS 1 completed
Thu May 30 21:27:02 2024: BS 1 completed
Thu May 30 21:27:04 2024: BS 1 completed
Thu May 30 21:27:06 2024: BS 1 completed
Thu May 30 21:27:09 2024: BS 1 completed
Thu May 30 21:27:11 2024: BS 1 completed
Thu May 30 21:27:14 2024: BS 1 completed
Thu May 30 21:27:16 2024: BS 1 completed
Thu May 30 21:27:18 2024: BS 1 completed
Thu May 30 21:27:21 2024: BS 1 completed
Thu May 30 21:27:23 2024: BS 1 completed
Thu May 30 21:27:26 2024: BS 1 completed
Thu May 30 21:27:28 2024: BS 1 completed
Thu May 30 21:27:30 2024: BS 1 completed
Thu May 30 21:27:33 2024: BS 1 completed
Thu May 30 21:27:35 2024: BS 1 completed
Thu May 30 21:27:38 2024: BS 1 completed
Thu May 30 21:27:40 2024: BS 1 completed
Thu May 30 21:27:42 2024: BS 1 completed
Thu May 30 21:27:45 2024: BS 1 completed
Thu May 30 21:27:47 2024: BS 1 completed
Thu May 30 21:27:50 2024: BS 1 completed
Thu May 30 21:27:52 2024: BS 1 completed
Thu May 30 21:27:54 2024: BS 1 completed
Thu May 30 21:27:57 2024: BS 1 completed
Thu May 30 21:27:59 2024: BS 1 completed
Thu May 30 21:28:02 2024: BS 1 completed
Thu May 30 21:28:04 2024: BS 1 completed
Thu May 30 21:28:06 2024: BS 1 completed
Thu May 30 21:28:09 2024: BS 1 completed
Thu May 30 21:28:11 2024: BS 1 completed
Thu May 30 21:28:14 2024: BS 1 completed
Thu May 30 21:28:16 2024: BS 1 completed
Thu May 30 21:28:19 2024: BS 1 completed
Thu May 30 21:28:21 2024: BS 1 completed
Thu May 30 21:28:23 2024: BS 1 completed
Thu May 30 21:28:26 2024: BS 1 completed
Thu May 30 21:28:28 2024: BS 1 completed
Thu May 30 21:28:31 2024: BS 1 completed
Thu May 30 21:28:33 2024: BS 1 completed
Thu May 30 21:28:35 2024: BS 1 completed
Thu May 30 21:28:38 2024: BS 1 completed
Thu May 30 21:28:40 2024: BS 1 completed
Thu May 30 21:28:43 2024: BS 1 completed
Thu May 30 21:28:45 2024: BS 1 completed
Thu May 30 21:28:47 2024: BS 1 completed
Thu May 30 21:28:50 2024: BS 1 completed
Thu May 30 21:28:52 2024: BS 1 completed
Thu May 30 21:28:55 2024: BS 1 completed
Thu May 30 21:28:57 2024: BS 1 completed
Thu May 30 21:28:59 2024: BS 1 completed
Thu May 30 21:29:02 2024: BS 1 completed
Thu May 30 21:29:04 2024: BS 1 completed
Thu May 30 21:29:07 2024: BS 1 completed
Thu May 30 21:29:09 2024: BS 1 completed
Thu May 30 21:29:11 2024: BS 1 completed
Thu May 30 21:29:14 2024: BS 1 completed
Thu May 30 21:29:16 2024: BS 1 completed
Thu May 30 21:29:19 2024: BS 1 completed
Thu May 30 21:29:21 2024: BS 1 completed
Thu May 30 21:29:24 2024: BS 1 completed
Thu May 30 21:29:26 2024: BS 1 completed
Thu May 30 21:29:28 2024: BS 1 completed
Thu May 30 21:29:31 2024: BS 1 completed
Thu May 30 21:29:33 2024: BS 1 completed
Thu May 30 21:29:36 2024: BS 1 completed
Thu May 30 21:29:38 2024: BS 1 completed
Thu May 30 21:29:40 2024: BS 1 completed
Thu May 30 21:29:43 2024: BS 1 completed
Thu May 30 21:29:45 2024: BS 1 completed
Thu May 30 21:29:48 2024: BS 1 completed
Thu May 30 21:29:50 2024: BS 1 completed
Thu May 30 21:29:52 2024: BS 1 completed
Thu May 30 21:29:55 2024: BS 1 completed
Thu May 30 21:29:57 2024: BS 1 completed
Thu May 30 21:30:00 2024: BS 1 completed
Thu May 30 21:30:02 2024: BS 1 completed
Thu May 30 21:30:04 2024: BS 1 completed
Thu May 30 21:30:07 2024: BS 1 completed
Thu May 30 21:30:09 2024: BS 1 completed
Thu May 30 21:30:12 2024: BS 1 completed
Thu May 30 21:30:14 2024: BS 1 completed
Thu May 30 21:30:17 2024: BS 1 completed
Thu May 30 21:30:19 2024: BS 1 completed
Thu May 30 21:30:21 2024: BS 1 completed
Thu May 30 21:30:24 2024: BS 1 completed
Thu May 30 21:30:26 2024: BS 1 completed
Thu May 30 21:30:29 2024: BS 1 completed
Thu May 30 21:30:31 2024: BS 1 completed
Thu May 30 21:30:33 2024: BS 1 completed
Thu May 30 21:30:36 2024: BS 1 completed
Thu May 30 21:30:38 2024: BS 1 completed
Thu May 30 21:30:41 2024: BS 1 completed
Thu May 30 21:30:43 2024: BS 1 completed
Thu May 30 21:30:45 2024: BS 1 completed
Thu May 30 21:30:48 2024: BS 1 completed
Thu May 30 21:30:50 2024: BS 1 completed
Thu May 30 21:30:53 2024: BS 1 completed
Thu May 30 21:30:55 2024: BS 1 completed
Thu May 30 21:30:57 2024: BS 1 completed
Thu May 30 21:31:00 2024: BS 1 completed
Thu May 30 21:31:02 2024: BS 1 completed
Thu May 30 21:31:05 2024: BS 1 completed
Thu May 30 21:31:07 2024: BS 1 completed
Thu May 30 21:31:10 2024: BS 1 completed
Thu May 30 21:31:12 2024: BS 1 completed
Thu May 30 21:31:14 2024: BS 1 completed
Thu May 30 21:31:17 2024: BS 1 completed
Thu May 30 21:31:19 2024: BS 1 completed
Thu May 30 21:31:22 2024: BS 1 completed
Thu May 30 21:31:24 2024: BS 1 completed
Thu May 30 21:31:26 2024: BS 1 completed
Thu May 30 21:31:29 2024: BS 1 completed
Thu May 30 21:31:31 2024: BS 1 completed
Thu May 30 21:31:34 2024: BS 1 completed
Thu May 30 21:31:36 2024: BS 1 completed
Thu May 30 21:31:38 2024: BS 1 completed
Thu May 30 21:31:41 2024: BS 1 completed
Thu May 30 21:31:43 2024: BS 1 completed
Thu May 30 21:31:46 2024: BS 1 completed
Thu May 30 21:31:48 2024: BS 1 completed
Thu May 30 21:31:51 2024: BS 1 completed
Thu May 30 21:31:53 2024: BS 1 completed
Thu May 30 21:31:55 2024: BS 1 completed
Thu May 30 21:31:58 2024: BS 1 completed
Thu May 30 21:32:00 2024: BS 1 completed
Thu May 30 21:32:03 2024: BS 1 completed
Thu May 30 21:32:05 2024: BS 1 completed
Thu May 30 21:32:07 2024: BS 1 completed
Thu May 30 21:32:10 2024: BS 1 completed
Thu May 30 21:32:12 2024: BS 1 completed
Thu May 30 21:32:15 2024: BS 1 completed
Thu May 30 21:32:17 2024: BS 1 completed
Thu May 30 21:32:19 2024: BS 1 completed
Thu May 30 21:32:22 2024: BS 1 completed
Thu May 30 21:32:24 2024: BS 1 completed
Thu May 30 21:32:27 2024: BS 1 completed
Thu May 30 21:32:29 2024: BS 1 completed
Thu May 30 21:32:32 2024: BS 1 completed
Thu May 30 21:32:34 2024: BS 1 completed
Thu May 30 21:32:36 2024: BS 1 completed
Thu May 30 21:32:39 2024: BS 1 completed
Thu May 30 21:32:41 2024: BS 1 completed
Thu May 30 21:32:44 2024: BS 1 completed
Thu May 30 21:32:46 2024: BS 1 completed
Thu May 30 21:32:48 2024: BS 1 completed
Thu May 30 21:32:51 2024: BS 1 completed
Thu May 30 21:32:53 2024: BS 1 completed
Thu May 30 21:32:56 2024: BS 1 completed
Thu May 30 21:32:58 2024: BS 1 completed
Thu May 30 21:33:00 2024: BS 1 completed
Thu May 30 21:33:03 2024: BS 1 completed
Thu May 30 21:33:05 2024: BS 1 completed
Thu May 30 21:33:08 2024: BS 1 completed
Thu May 30 21:33:10 2024: BS 1 completed
Thu May 30 21:33:13 2024: BS 1 completed
Thu May 30 21:33:15 2024: BS 1 completed
Thu May 30 21:33:17 2024: BS 1 completed
Thu May 30 21:33:20 2024: BS 1 completed
Thu May 30 21:33:22 2024: BS 1 completed
Thu May 30 21:33:25 2024: BS 1 completed
Thu May 30 21:33:27 2024: BS 1 completed
Thu May 30 21:33:29 2024: BS 1 completed
Thu May 30 21:33:32 2024: BS 1 completed
Thu May 30 21:33:34 2024: BS 1 completed
Thu May 30 21:33:37 2024: BS 1 completed
Thu May 30 21:33:39 2024: BS 1 completed
Thu May 30 21:33:42 2024: BS 1 completed
Thu May 30 21:33:44 2024: BS 1 completed
Thu May 30 21:33:46 2024: BS 1 completed
Thu May 30 21:33:49 2024: BS 1 completed
Thu May 30 21:33:51 2024: BS 1 completed
Thu May 30 21:33:54 2024: BS 1 completed
Thu May 30 21:33:56 2024: BS 1 completed
Thu May 30 21:33:58 2024: BS 1 completed
Thu May 30 21:34:01 2024: BS 1 completed
Thu May 30 21:34:03 2024: BS 1 completed
Thu May 30 21:34:06 2024: BS 1 completed
Thu May 30 21:34:08 2024: BS 1 completed
Thu May 30 21:34:10 2024: BS 1 completed
Thu May 30 21:34:13 2024: BS 1 completed
Thu May 30 21:34:15 2024: BS 1 completed
Thu May 30 21:34:18 2024: BS 1 completed
Thu May 30 21:34:20 2024: BS 1 completed
Thu May 30 21:34:23 2024: BS 1 completed
Thu May 30 21:34:25 2024: BS 1 completed
Thu May 30 21:34:27 2024: BS 1 completed
Thu May 30 21:34:30 2024: BS 1 completed
Thu May 30 21:34:32 2024: BS 1 completed
Thu May 30 21:34:35 2024: BS 1 completed
Thu May 30 21:34:37 2024: BS 1 completed
Thu May 30 21:34:39 2024: BS 1 completed
Thu May 30 21:34:42 2024: BS 1 completed
Thu May 30 21:34:44 2024: BS 1 completed
Thu May 30 21:34:47 2024: BS 1 completed
Thu May 30 21:34:49 2024: BS 1 completed
Thu May 30 21:34:52 2024: BS 1 completed
Thu May 30 21:34:54 2024: BS 1 completed
Thu May 30 21:34:56 2024: BS 1 completed
Thu May 30 21:34:59 2024: BS 1 completed
Thu May 30 21:35:01 2024: BS 1 completed
Thu May 30 21:35:04 2024: BS 1 completed
Thu May 30 21:35:06 2024: BS 1 completed
Thu May 30 21:35:08 2024: BS 1 completed
Thu May 30 21:35:11 2024: BS 1 completed
Thu May 30 21:35:13 2024: BS 1 completed
Thu May 30 21:35:16 2024: BS 1 completed
Thu May 30 21:35:18 2024: BS 1 completed
Thu May 30 21:35:21 2024: BS 1 completed
Thu May 30 21:35:23 2024: BS 1 completed
Thu May 30 21:35:25 2024: BS 1 completed
Thu May 30 21:35:28 2024: BS 1 completed
Thu May 30 21:35:30 2024: BS 1 completed
Thu May 30 21:35:33 2024: BS 1 completed
Thu May 30 21:35:35 2024: BS 1 completed
Thu May 30 21:35:37 2024: BS 1 completed
Thu May 30 21:35:40 2024: BS 1 completed
Thu May 30 21:35:42 2024: BS 1 completed
Thu May 30 21:35:45 2024: BS 1 completed
Thu May 30 21:35:47 2024: BS 1 completed
Thu May 30 21:35:50 2024: BS 1 completed
Thu May 30 21:35:52 2024: BS 1 completed
Thu May 30 21:35:54 2024: BS 1 completed
Thu May 30 21:35:57 2024: BS 1 completed
Thu May 30 21:35:59 2024: BS 1 completed
Thu May 30 21:36:02 2024: BS 1 completed
Thu May 30 21:36:04 2024: BS 1 completed
Thu May 30 21:36:06 2024: BS 1 completed
Thu May 30 21:36:09 2024: BS 1 completed
Thu May 30 21:36:11 2024: BS 1 completed
Thu May 30 21:36:14 2024: BS 1 completed
Thu May 30 21:36:16 2024: BS 1 completed
Thu May 30 21:36:19 2024: BS 1 completed
Thu May 30 21:36:21 2024: BS 1 completed
Thu May 30 21:36:23 2024: BS 1 completed
Thu May 30 21:36:26 2024: BS 1 completed
Thu May 30 21:36:28 2024: BS 1 completed
Thu May 30 21:36:31 2024: BS 1 completed
Thu May 30 21:36:33 2024: BS 1 completed
Thu May 30 21:36:35 2024: BS 1 completed
