# Supplementary material for: Structurally Diverse Nitrogen-Rich Scaffolds via Continuous Photo-Click Reactions
Source: Org Lett. 2024 Nov 26;26(49):10559–63. doi: 10.1021/acs.orglett.4c03953 (PMC11650770; doi:10.1021/acs.orglett.4c03953)
Supplement: Supplementary file 2 — ol4c03953_si_002.zip [file ol4c03953_si_002.zip › FID for publication/FIDs/3f/DC-112-F_PROTON_20240530_01.fid/log]

Thu May 30 12:36:30 2024: Experiment started
Thu May 30 12:36:36 2024: BS 1 completed
Thu May 30 12:36:40 2024: BS 2 completed
Thu May 30 12:36:44 2024: BS 3 completed
Thu May 30 12:36:47 2024: BS 4 completed
Thu May 30 12:36:51 2024: BS 5 completed
Thu May 30 12:36:54 2024: BS 6 completed
Thu May 30 12:36:58 2024: BS 7 completed
