# Supplementary material for: Structurally Diverse Nitrogen-Rich Scaffolds via Continuous Photo-Click Reactions
Source: Org Lett. 2024 Nov 26;26(49):10559–63. doi: 10.1021/acs.orglett.4c03953 (PMC11650770; doi:10.1021/acs.orglett.4c03953)
Supplement: Supplementary file 2 — ol4c03953_si_002.zip [file ol4c03953_si_002.zip › FID for publication/FIDs/3g/DC-115-F_CARBON_20240601_01.fid/log]

Sat Jun  1 06:23:11 2024: Experiment started
Sat Jun  1 06:27:46 2024: BS 1 completed
Sat Jun  1 06:28:02 2024: BS 2 completed
Sat Jun  1 06:28:18 2024: BS 3 completed
Sat Jun  1 06:28:34 2024: BS 4 completed
Sat Jun  1 06:28:50 2024: BS 5 completed
Sat Jun  1 06:29:06 2024: BS 6 completed
Sat Jun  1 06:29:22 2024: BS 7 completed
Sat Jun  1 06:29:38 2024: BS 8 completed
Sat Jun  1 06:29:54 2024: BS 9 completed
Sat Jun  1 06:30:10 2024: BS 10 completed
Sat Jun  1 06:30:26 2024: BS 11 completed
Sat Jun  1 06:30:42 2024: BS 12 completed
Sat Jun  1 06:30:58 2024: BS 13 completed
Sat Jun  1 06:31:14 2024: BS 14 completed
Sat Jun  1 06:31:30 2024: BS 15 completed
Sat Jun  1 06:31:46 2024: BS 16 completed
Sat Jun  1 06:32:02 2024: BS 17 completed
Sat Jun  1 06:32:18 2024: BS 18 completed
Sat Jun  1 06:32:34 2024: BS 19 completed
Sat Jun  1 06:32:50 2024: BS 20 completed
Sat Jun  1 06:33:06 2024: BS 21 completed
Sat Jun  1 06:33:22 2024: BS 22 completed
Sat Jun  1 06:33:38 2024: BS 23 completed
Sat Jun  1 06:33:54 2024: BS 24 completed
Sat Jun  1 06:34:10 2024: BS 25 completed
Sat Jun  1 06:34:26 2024: BS 26 completed
Sat Jun  1 06:34:42 2024: BS 27 completed
Sat Jun  1 06:34:58 2024: BS 28 completed
Sat Jun  1 06:35:14 2024: BS 29 completed
Sat Jun  1 06:35:30 2024: BS 30 completed
Sat Jun  1 06:35:46 2024: BS 31 completed
Sat Jun  1 06:36:02 2024: BS 32 completed
Sat Jun  1 06:36:18 2024: BS 33 completed
Sat Jun  1 06:36:34 2024: BS 34 completed
Sat Jun  1 06:36:50 2024: BS 35 completed
Sat Jun  1 06:37:06 2024: BS 36 completed
Sat Jun  1 06:37:22 2024: BS 37 completed
Sat Jun  1 06:37:38 2024: BS 38 completed
Sat Jun  1 06:37:54 2024: BS 39 completed
Sat Jun  1 06:38:10 2024: BS 40 completed
Sat Jun  1 06:38:26 2024: BS 41 completed
Sat Jun  1 06:38:42 2024: BS 42 completed
Sat Jun  1 06:38:58 2024: BS 43 completed
Sat Jun  1 06:39:14 2024: BS 44 completed
Sat Jun  1 06:39:30 2024: BS 45 completed
Sat Jun  1 06:39:46 2024: BS 46 completed
Sat Jun  1 06:40:02 2024: BS 47 completed
Sat Jun  1 06:40:18 2024: BS 48 completed
Sat Jun  1 06:40:34 2024: BS 49 completed
Sat Jun  1 06:40:50 2024: BS 50 completed
Sat Jun  1 06:41:06 2024: BS 51 completed
Sat Jun  1 06:41:22 2024: BS 52 completed
Sat Jun  1 06:41:38 2024: BS 53 completed
Sat Jun  1 06:41:54 2024: BS 54 completed
Sat Jun  1 06:42:10 2024: BS 55 completed
Sat Jun  1 06:42:26 2024: BS 56 completed
Sat Jun  1 06:42:42 2024: BS 57 completed
Sat Jun  1 06:42:58 2024: BS 58 completed
Sat Jun  1 06:43:14 2024: BS 59 completed
Sat Jun  1 06:43:30 2024: BS 60 completed
Sat Jun  1 06:43:46 2024: BS 61 completed
Sat Jun  1 06:44:02 2024: BS 62 completed
Sat Jun  1 06:44:18 2024: BS 63 completed
Sat Jun  1 06:44:34 2024: BS 64 completed
Sat Jun  1 06:44:50 2024: BS 65 completed
Sat Jun  1 06:45:06 2024: BS 66 completed
Sat Jun  1 06:45:22 2024: BS 67 completed
Sat Jun  1 06:45:38 2024: BS 68 completed
Sat Jun  1 06:45:54 2024: BS 69 completed
Sat Jun  1 06:46:10 2024: BS 70 completed
Sat Jun  1 06:46:26 2024: BS 71 completed
Sat Jun  1 06:46:42 2024: BS 72 completed
Sat Jun  1 06:46:58 2024: BS 73 completed
Sat Jun  1 06:47:14 2024: BS 74 completed
Sat Jun  1 06:47:30 2024: BS 75 completed
Sat Jun  1 06:47:46 2024: BS 76 completed
Sat Jun  1 06:48:02 2024: BS 77 completed
Sat Jun  1 06:48:18 2024: BS 78 completed
Sat Jun  1 06:48:34 2024: BS 79 completed
Sat Jun  1 06:48:50 2024: BS 80 completed
Sat Jun  1 06:49:06 2024: BS 81 completed
Sat Jun  1 06:49:22 2024: BS 82 completed
Sat Jun  1 06:49:38 2024: BS 83 completed
Sat Jun  1 06:49:54 2024: BS 84 completed
Sat Jun  1 06:50:10 2024: BS 85 completed
Sat Jun  1 06:50:26 2024: BS 86 completed
Sat Jun  1 06:50:42 2024: BS 87 completed
Sat Jun  1 06:50:58 2024: BS 88 completed
Sat Jun  1 06:51:14 2024: BS 89 completed
Sat Jun  1 06:51:30 2024: BS 90 completed
Sat Jun  1 06:51:46 2024: BS 91 completed
Sat Jun  1 06:52:02 2024: BS 92 completed
Sat Jun  1 06:52:18 2024: BS 93 completed
Sat Jun  1 06:52:34 2024: BS 94 completed
Sat Jun  1 06:52:50 2024: BS 95 completed
Sat Jun  1 06:53:06 2024: BS 96 completed
Sat Jun  1 06:53:22 2024: BS 97 completed
Sat Jun  1 06:53:38 2024: BS 98 completed
Sat Jun  1 06:53:54 2024: BS 99 completed
Sat Jun  1 06:54:10 2024: BS 100 completed
Sat Jun  1 06:54:26 2024: BS 101 completed
Sat Jun  1 06:54:42 2024: BS 102 completed
Sat Jun  1 06:54:58 2024: BS 103 completed
Sat Jun  1 06:55:14 2024: BS 104 completed
Sat Jun  1 06:55:30 2024: BS 105 completed
Sat Jun  1 06:55:46 2024: BS 106 completed
Sat Jun  1 06:56:02 2024: BS 107 completed
Sat Jun  1 06:56:18 2024: BS 108 completed
Sat Jun  1 06:56:34 2024: BS 109 completed
Sat Jun  1 06:56:50 2024: BS 110 completed
Sat Jun  1 06:57:06 2024: BS 111 completed
Sat Jun  1 06:57:22 2024: BS 112 completed
Sat Jun  1 06:57:38 2024: BS 113 completed
Sat Jun  1 06:57:54 2024: BS 114 completed
Sat Jun  1 06:58:10 2024: BS 115 completed
Sat Jun  1 06:58:26 2024: BS 116 completed
Sat Jun  1 06:58:42 2024: BS 117 completed
Sat Jun  1 06:58:58 2024: BS 118 completed
Sat Jun  1 06:59:14 2024: BS 119 completed
Sat Jun  1 06:59:30 2024: BS 120 completed
Sat Jun  1 06:59:46 2024: BS 121 completed
Sat Jun  1 07:00:02 2024: BS 122 completed
Sat Jun  1 07:00:18 2024: BS 123 completed
Sat Jun  1 07:00:34 2024: BS 124 completed
