# Supplementary material for: Structurally Diverse Nitrogen-Rich Scaffolds via Continuous Photo-Click Reactions
Source: Org Lett. 2024 Nov 26;26(49):10559–63. doi: 10.1021/acs.orglett.4c03953 (PMC11650770; doi:10.1021/acs.orglett.4c03953)
Supplement: Supplementary file 2 — ol4c03953_si_002.zip [file ol4c03953_si_002.zip › FID for publication/FIDs/3g/DC-115-F_FLUORINE_20240531_01.fid/log]

Fri May 31 13:05:11 2024: Experiment started
Fri May 31 13:05:20 2024: BS 1 completed
Fri May 31 13:05:24 2024: BS 2 completed
Fri May 31 13:05:28 2024: BS 3 completed
Fri May 31 13:05:32 2024: BS 4 completed
Fri May 31 13:05:36 2024: BS 5 completed
Fri May 31 13:05:40 2024: BS 6 completed
Fri May 31 13:05:44 2024: BS 7 completed
Fri May 31 13:05:48 2024: BS 8 completed
Fri May 31 13:05:52 2024: BS 9 completed
Fri May 31 13:05:56 2024: BS 10 completed
Fri May 31 13:06:00 2024: BS 11 completed
Fri May 31 13:06:04 2024: BS 12 completed
Fri May 31 13:06:08 2024: BS 13 completed
Fri May 31 13:06:12 2024: BS 14 completed
Fri May 31 13:06:16 2024: BS 15 completed
