# Supplementary material for: Structurally Diverse Nitrogen-Rich Scaffolds via Continuous Photo-Click Reactions
Source: Org Lett. 2024 Nov 26;26(49):10559–63. doi: 10.1021/acs.orglett.4c03953 (PMC11650770; doi:10.1021/acs.orglett.4c03953)
Supplement: Supplementary file 2 — ol4c03953_si_002.zip [file ol4c03953_si_002.zip › FID for publication/FIDs/3g/DC-115-F_gHSQCAD_20240601_01.fid/log]

Sat Jun  1 07:01:34 2024: Experiment started
Sat Jun  1 07:02:16 2024: BS 1 completed
Sat Jun  1 07:02:19 2024: BS 1 completed
Sat Jun  1 07:02:21 2024: BS 1 completed
Sat Jun  1 07:02:24 2024: BS 1 completed
Sat Jun  1 07:02:26 2024: BS 1 completed
Sat Jun  1 07:02:28 2024: BS 1 completed
Sat Jun  1 07:02:31 2024: BS 1 completed
Sat Jun  1 07:02:33 2024: BS 1 completed
Sat Jun  1 07:02:36 2024: BS 1 completed
Sat Jun  1 07:02:38 2024: BS 1 completed
Sat Jun  1 07:02:40 2024: BS 1 completed
Sat Jun  1 07:02:43 2024: BS 1 completed
Sat Jun  1 07:02:45 2024: BS 1 completed
Sat Jun  1 07:02:48 2024: BS 1 completed
Sat Jun  1 07:02:50 2024: BS 1 completed
Sat Jun  1 07:02:52 2024: BS 1 completed
Sat Jun  1 07:02:55 2024: BS 1 completed
Sat Jun  1 07:02:57 2024: BS 1 completed
Sat Jun  1 07:02:59 2024: BS 1 completed
Sat Jun  1 07:03:02 2024: BS 1 completed
Sat Jun  1 07:03:04 2024: BS 1 completed
Sat Jun  1 07:03:07 2024: BS 1 completed
Sat Jun  1 07:03:09 2024: BS 1 completed
Sat Jun  1 07:03:11 2024: BS 1 completed
Sat Jun  1 07:03:14 2024: BS 1 completed
Sat Jun  1 07:03:16 2024: BS 1 completed
Sat Jun  1 07:03:19 2024: BS 1 completed
Sat Jun  1 07:03:21 2024: BS 1 completed
Sat Jun  1 07:03:23 2024: BS 1 completed
Sat Jun  1 07:03:26 2024: BS 1 completed
Sat Jun  1 07:03:28 2024: BS 1 completed
Sat Jun  1 07:03:31 2024: BS 1 completed
Sat Jun  1 07:03:33 2024: BS 1 completed
Sat Jun  1 07:03:35 2024: BS 1 completed
Sat Jun  1 07:03:38 2024: BS 1 completed
Sat Jun  1 07:03:40 2024: BS 1 completed
Sat Jun  1 07:03:43 2024: BS 1 completed
Sat Jun  1 07:03:45 2024: BS 1 completed
Sat Jun  1 07:03:47 2024: BS 1 completed
Sat Jun  1 07:03:50 2024: BS 1 completed
Sat Jun  1 07:03:52 2024: BS 1 completed
Sat Jun  1 07:03:54 2024: BS 1 completed
Sat Jun  1 07:03:57 2024: BS 1 completed
Sat Jun  1 07:03:59 2024: BS 1 completed
Sat Jun  1 07:04:02 2024: BS 1 completed
Sat Jun  1 07:04:04 2024: BS 1 completed
Sat Jun  1 07:04:06 2024: BS 1 completed
Sat Jun  1 07:04:09 2024: BS 1 completed
Sat Jun  1 07:04:11 2024: BS 1 completed
Sat Jun  1 07:04:14 2024: BS 1 completed
Sat Jun  1 07:04:16 2024: BS 1 completed
Sat Jun  1 07:04:18 2024: BS 1 completed
Sat Jun  1 07:04:21 2024: BS 1 completed
Sat Jun  1 07:04:23 2024: BS 1 completed
Sat Jun  1 07:04:26 2024: BS 1 completed
Sat Jun  1 07:04:28 2024: BS 1 completed
Sat Jun  1 07:04:30 2024: BS 1 completed
Sat Jun  1 07:04:33 2024: BS 1 completed
Sat Jun  1 07:04:35 2024: BS 1 completed
Sat Jun  1 07:04:38 2024: BS 1 completed
Sat Jun  1 07:04:40 2024: BS 1 completed
Sat Jun  1 07:04:42 2024: BS 1 completed
Sat Jun  1 07:04:45 2024: BS 1 completed
Sat Jun  1 07:04:47 2024: BS 1 completed
Sat Jun  1 07:04:49 2024: BS 1 completed
Sat Jun  1 07:04:52 2024: BS 1 completed
Sat Jun  1 07:04:54 2024: BS 1 completed
Sat Jun  1 07:04:57 2024: BS 1 completed
Sat Jun  1 07:04:59 2024: BS 1 completed
Sat Jun  1 07:05:01 2024: BS 1 completed
Sat Jun  1 07:05:04 2024: BS 1 completed
Sat Jun  1 07:05:06 2024: BS 1 completed
Sat Jun  1 07:05:09 2024: BS 1 completed
Sat Jun  1 07:05:11 2024: BS 1 completed
Sat Jun  1 07:05:13 2024: BS 1 completed
Sat Jun  1 07:05:16 2024: BS 1 completed
Sat Jun  1 07:05:18 2024: BS 1 completed
Sat Jun  1 07:05:21 2024: BS 1 completed
Sat Jun  1 07:05:23 2024: BS 1 completed
Sat Jun  1 07:05:25 2024: BS 1 completed
Sat Jun  1 07:05:28 2024: BS 1 completed
Sat Jun  1 07:05:30 2024: BS 1 completed
Sat Jun  1 07:05:33 2024: BS 1 completed
Sat Jun  1 07:05:35 2024: BS 1 completed
Sat Jun  1 07:05:37 2024: BS 1 completed
Sat Jun  1 07:05:40 2024: BS 1 completed
Sat Jun  1 07:05:42 2024: BS 1 completed
Sat Jun  1 07:05:45 2024: BS 1 completed
Sat Jun  1 07:05:47 2024: BS 1 completed
Sat Jun  1 07:05:49 2024: BS 1 completed
Sat Jun  1 07:05:52 2024: BS 1 completed
Sat Jun  1 07:05:54 2024: BS 1 completed
Sat Jun  1 07:05:56 2024: BS 1 completed
Sat Jun  1 07:05:59 2024: BS 1 completed
Sat Jun  1 07:06:01 2024: BS 1 completed
Sat Jun  1 07:06:04 2024: BS 1 completed
Sat Jun  1 07:06:06 2024: BS 1 completed
Sat Jun  1 07:06:08 2024: BS 1 completed
Sat Jun  1 07:06:11 2024: BS 1 completed
Sat Jun  1 07:06:13 2024: BS 1 completed
Sat Jun  1 07:06:16 2024: BS 1 completed
Sat Jun  1 07:06:18 2024: BS 1 completed
Sat Jun  1 07:06:20 2024: BS 1 completed
Sat Jun  1 07:06:23 2024: BS 1 completed
Sat Jun  1 07:06:25 2024: BS 1 completed
Sat Jun  1 07:06:28 2024: BS 1 completed
Sat Jun  1 07:06:30 2024: BS 1 completed
Sat Jun  1 07:06:32 2024: BS 1 completed
Sat Jun  1 07:06:35 2024: BS 1 completed
Sat Jun  1 07:06:37 2024: BS 1 completed
Sat Jun  1 07:06:40 2024: BS 1 completed
Sat Jun  1 07:06:42 2024: BS 1 completed
Sat Jun  1 07:06:44 2024: BS 1 completed
Sat Jun  1 07:06:47 2024: BS 1 completed
Sat Jun  1 07:06:49 2024: BS 1 completed
Sat Jun  1 07:06:52 2024: BS 1 completed
Sat Jun  1 07:06:54 2024: BS 1 completed
Sat Jun  1 07:06:56 2024: BS 1 completed
Sat Jun  1 07:06:59 2024: BS 1 completed
Sat Jun  1 07:07:01 2024: BS 1 completed
Sat Jun  1 07:07:04 2024: BS 1 completed
Sat Jun  1 07:07:06 2024: BS 1 completed
Sat Jun  1 07:07:08 2024: BS 1 completed
Sat Jun  1 07:07:11 2024: BS 1 completed
Sat Jun  1 07:07:13 2024: BS 1 completed
Sat Jun  1 07:07:16 2024: BS 1 completed
Sat Jun  1 07:07:18 2024: BS 1 completed
Sat Jun  1 07:07:20 2024: BS 1 completed
Sat Jun  1 07:07:23 2024: BS 1 completed
Sat Jun  1 07:07:25 2024: BS 1 completed
Sat Jun  1 07:07:27 2024: BS 1 completed
Sat Jun  1 07:07:30 2024: BS 1 completed
Sat Jun  1 07:07:32 2024: BS 1 completed
Sat Jun  1 07:07:35 2024: BS 1 completed
Sat Jun  1 07:07:37 2024: BS 1 completed
Sat Jun  1 07:07:39 2024: BS 1 completed
Sat Jun  1 07:07:42 2024: BS 1 completed
Sat Jun  1 07:07:44 2024: BS 1 completed
Sat Jun  1 07:07:47 2024: BS 1 completed
Sat Jun  1 07:07:49 2024: BS 1 completed
Sat Jun  1 07:07:51 2024: BS 1 completed
Sat Jun  1 07:07:54 2024: BS 1 completed
Sat Jun  1 07:07:56 2024: BS 1 completed
Sat Jun  1 07:07:59 2024: BS 1 completed
Sat Jun  1 07:08:01 2024: BS 1 completed
Sat Jun  1 07:08:03 2024: BS 1 completed
Sat Jun  1 07:08:06 2024: BS 1 completed
Sat Jun  1 07:08:08 2024: BS 1 completed
Sat Jun  1 07:08:11 2024: BS 1 completed
Sat Jun  1 07:08:13 2024: BS 1 completed
Sat Jun  1 07:08:15 2024: BS 1 completed
Sat Jun  1 07:08:18 2024: BS 1 completed
Sat Jun  1 07:08:20 2024: BS 1 completed
Sat Jun  1 07:08:23 2024: BS 1 completed
Sat Jun  1 07:08:25 2024: BS 1 completed
Sat Jun  1 07:08:27 2024: BS 1 completed
Sat Jun  1 07:08:30 2024: BS 1 completed
Sat Jun  1 07:08:32 2024: BS 1 completed
Sat Jun  1 07:08:35 2024: BS 1 completed
Sat Jun  1 07:08:37 2024: BS 1 completed
Sat Jun  1 07:08:39 2024: BS 1 completed
Sat Jun  1 07:08:42 2024: BS 1 completed
Sat Jun  1 07:08:44 2024: BS 1 completed
Sat Jun  1 07:08:47 2024: BS 1 completed
Sat Jun  1 07:08:49 2024: BS 1 completed
Sat Jun  1 07:08:51 2024: BS 1 completed
Sat Jun  1 07:08:54 2024: BS 1 completed
Sat Jun  1 07:08:56 2024: BS 1 completed
Sat Jun  1 07:08:59 2024: BS 1 completed
Sat Jun  1 07:09:01 2024: BS 1 completed
Sat Jun  1 07:09:03 2024: BS 1 completed
Sat Jun  1 07:09:06 2024: BS 1 completed
Sat Jun  1 07:09:08 2024: BS 1 completed
Sat Jun  1 07:09:11 2024: BS 1 completed
Sat Jun  1 07:09:13 2024: BS 1 completed
Sat Jun  1 07:09:15 2024: BS 1 completed
Sat Jun  1 07:09:18 2024: BS 1 completed
Sat Jun  1 07:09:20 2024: BS 1 completed
Sat Jun  1 07:09:23 2024: BS 1 completed
Sat Jun  1 07:09:25 2024: BS 1 completed
Sat Jun  1 07:09:27 2024: BS 1 completed
Sat Jun  1 07:09:30 2024: BS 1 completed
Sat Jun  1 07:09:32 2024: BS 1 completed
Sat Jun  1 07:09:35 2024: BS 1 completed
Sat Jun  1 07:09:37 2024: BS 1 completed
Sat Jun  1 07:09:39 2024: BS 1 completed
Sat Jun  1 07:09:42 2024: BS 1 completed
Sat Jun  1 07:09:44 2024: BS 1 completed
Sat Jun  1 07:09:47 2024: BS 1 completed
Sat Jun  1 07:09:49 2024: BS 1 completed
Sat Jun  1 07:09:51 2024: BS 1 completed
Sat Jun  1 07:09:54 2024: BS 1 completed
Sat Jun  1 07:09:56 2024: BS 1 completed
Sat Jun  1 07:09:59 2024: BS 1 completed
Sat Jun  1 07:10:01 2024: BS 1 completed
Sat Jun  1 07:10:03 2024: BS 1 completed
Sat Jun  1 07:10:06 2024: BS 1 completed
Sat Jun  1 07:10:08 2024: BS 1 completed
Sat Jun  1 07:10:11 2024: BS 1 completed
Sat Jun  1 07:10:13 2024: BS 1 completed
Sat Jun  1 07:10:15 2024: BS 1 completed
Sat Jun  1 07:10:18 2024: BS 1 completed
Sat Jun  1 07:10:20 2024: BS 1 completed
Sat Jun  1 07:10:23 2024: BS 1 completed
Sat Jun  1 07:10:25 2024: BS 1 completed
Sat Jun  1 07:10:27 2024: BS 1 completed
Sat Jun  1 07:10:30 2024: BS 1 completed
Sat Jun  1 07:10:32 2024: BS 1 completed
Sat Jun  1 07:10:35 2024: BS 1 completed
Sat Jun  1 07:10:37 2024: BS 1 completed
Sat Jun  1 07:10:39 2024: BS 1 completed
Sat Jun  1 07:10:42 2024: BS 1 completed
Sat Jun  1 07:10:44 2024: BS 1 completed
Sat Jun  1 07:10:47 2024: BS 1 completed
Sat Jun  1 07:10:49 2024: BS 1 completed
Sat Jun  1 07:10:51 2024: BS 1 completed
Sat Jun  1 07:10:54 2024: BS 1 completed
Sat Jun  1 07:10:56 2024: BS 1 completed
Sat Jun  1 07:10:59 2024: BS 1 completed
Sat Jun  1 07:11:01 2024: BS 1 completed
Sat Jun  1 07:11:03 2024: BS 1 completed
Sat Jun  1 07:11:06 2024: BS 1 completed
Sat Jun  1 07:11:08 2024: BS 1 completed
Sat Jun  1 07:11:11 2024: BS 1 completed
Sat Jun  1 07:11:13 2024: BS 1 completed
Sat Jun  1 07:11:15 2024: BS 1 completed
Sat Jun  1 07:11:18 2024: BS 1 completed
Sat Jun  1 07:11:20 2024: BS 1 completed
Sat Jun  1 07:11:23 2024: BS 1 completed
Sat Jun  1 07:11:25 2024: BS 1 completed
Sat Jun  1 07:11:27 2024: BS 1 completed
Sat Jun  1 07:11:30 2024: BS 1 completed
Sat Jun  1 07:11:32 2024: BS 1 completed
Sat Jun  1 07:11:35 2024: BS 1 completed
Sat Jun  1 07:11:37 2024: BS 1 completed
Sat Jun  1 07:11:39 2024: BS 1 completed
Sat Jun  1 07:11:42 2024: BS 1 completed
Sat Jun  1 07:11:44 2024: BS 1 completed
Sat Jun  1 07:11:47 2024: BS 1 completed
Sat Jun  1 07:11:49 2024: BS 1 completed
Sat Jun  1 07:11:51 2024: BS 1 completed
Sat Jun  1 07:11:54 2024: BS 1 completed
Sat Jun  1 07:11:56 2024: BS 1 completed
Sat Jun  1 07:11:59 2024: BS 1 completed
Sat Jun  1 07:12:01 2024: BS 1 completed
Sat Jun  1 07:12:03 2024: BS 1 completed
Sat Jun  1 07:12:06 2024: BS 1 completed
Sat Jun  1 07:12:08 2024: BS 1 completed
Sat Jun  1 07:12:11 2024: BS 1 completed
Sat Jun  1 07:12:13 2024: BS 1 completed
Sat Jun  1 07:12:15 2024: BS 1 completed
Sat Jun  1 07:12:18 2024: BS 1 completed
Sat Jun  1 07:12:20 2024: BS 1 completed
Sat Jun  1 07:12:23 2024: BS 1 completed
Sat Jun  1 07:12:25 2024: BS 1 completed
Sat Jun  1 07:12:27 2024: BS 1 completed
Sat Jun  1 07:12:30 2024: BS 1 completed
Sat Jun  1 07:12:32 2024: BS 1 completed
Sat Jun  1 07:12:35 2024: BS 1 completed
Sat Jun  1 07:12:37 2024: BS 1 completed
Sat Jun  1 07:12:39 2024: BS 1 completed
Sat Jun  1 07:12:42 2024: BS 1 completed
Sat Jun  1 07:12:44 2024: BS 1 completed
Sat Jun  1 07:12:47 2024: BS 1 completed
Sat Jun  1 07:12:49 2024: BS 1 completed
Sat Jun  1 07:12:52 2024: BS 1 completed
Sat Jun  1 07:12:54 2024: BS 1 completed
Sat Jun  1 07:12:56 2024: BS 1 completed
Sat Jun  1 07:12:59 2024: BS 1 completed
Sat Jun  1 07:13:01 2024: BS 1 completed
Sat Jun  1 07:13:04 2024: BS 1 completed
Sat Jun  1 07:13:06 2024: BS 1 completed
Sat Jun  1 07:13:08 2024: BS 1 completed
Sat Jun  1 07:13:11 2024: BS 1 completed
Sat Jun  1 07:13:13 2024: BS 1 completed
Sat Jun  1 07:13:16 2024: BS 1 completed
Sat Jun  1 07:13:18 2024: BS 1 completed
Sat Jun  1 07:13:20 2024: BS 1 completed
Sat Jun  1 07:13:23 2024: BS 1 completed
Sat Jun  1 07:13:25 2024: BS 1 completed
Sat Jun  1 07:13:28 2024: BS 1 completed
Sat Jun  1 07:13:30 2024: BS 1 completed
Sat Jun  1 07:13:32 2024: BS 1 completed
Sat Jun  1 07:13:35 2024: BS 1 completed
Sat Jun  1 07:13:37 2024: BS 1 completed
Sat Jun  1 07:13:40 2024: BS 1 completed
Sat Jun  1 07:13:42 2024: BS 1 completed
Sat Jun  1 07:13:44 2024: BS 1 completed
Sat Jun  1 07:13:47 2024: BS 1 completed
Sat Jun  1 07:13:49 2024: BS 1 completed
Sat Jun  1 07:13:52 2024: BS 1 completed
Sat Jun  1 07:13:54 2024: BS 1 completed
Sat Jun  1 07:13:56 2024: BS 1 completed
Sat Jun  1 07:13:59 2024: BS 1 completed
Sat Jun  1 07:14:01 2024: BS 1 completed
Sat Jun  1 07:14:04 2024: BS 1 completed
Sat Jun  1 07:14:06 2024: BS 1 completed
Sat Jun  1 07:14:08 2024: BS 1 completed
Sat Jun  1 07:14:11 2024: BS 1 completed
Sat Jun  1 07:14:13 2024: BS 1 completed
Sat Jun  1 07:14:16 2024: BS 1 completed
Sat Jun  1 07:14:18 2024: BS 1 completed
Sat Jun  1 07:14:21 2024: BS 1 completed
Sat Jun  1 07:14:23 2024: BS 1 completed
Sat Jun  1 07:14:25 2024: BS 1 completed
Sat Jun  1 07:14:28 2024: BS 1 completed
Sat Jun  1 07:14:30 2024: BS 1 completed
Sat Jun  1 07:14:33 2024: BS 1 completed
Sat Jun  1 07:14:35 2024: BS 1 completed
Sat Jun  1 07:14:37 2024: BS 1 completed
Sat Jun  1 07:14:40 2024: BS 1 completed
Sat Jun  1 07:14:42 2024: BS 1 completed
Sat Jun  1 07:14:45 2024: BS 1 completed
Sat Jun  1 07:14:47 2024: BS 1 completed
Sat Jun  1 07:14:49 2024: BS 1 completed
Sat Jun  1 07:14:52 2024: BS 1 completed
Sat Jun  1 07:14:54 2024: BS 1 completed
Sat Jun  1 07:14:57 2024: BS 1 completed
Sat Jun  1 07:14:59 2024: BS 1 completed
Sat Jun  1 07:15:01 2024: BS 1 completed
Sat Jun  1 07:15:04 2024: BS 1 completed
Sat Jun  1 07:15:06 2024: BS 1 completed
Sat Jun  1 07:15:09 2024: BS 1 completed
Sat Jun  1 07:15:11 2024: BS 1 completed
Sat Jun  1 07:15:13 2024: BS 1 completed
Sat Jun  1 07:15:16 2024: BS 1 completed
Sat Jun  1 07:15:18 2024: BS 1 completed
Sat Jun  1 07:15:21 2024: BS 1 completed
Sat Jun  1 07:15:23 2024: BS 1 completed
Sat Jun  1 07:15:25 2024: BS 1 completed
Sat Jun  1 07:15:28 2024: BS 1 completed
Sat Jun  1 07:15:30 2024: BS 1 completed
Sat Jun  1 07:15:33 2024: BS 1 completed
Sat Jun  1 07:15:35 2024: BS 1 completed
Sat Jun  1 07:15:38 2024: BS 1 completed
Sat Jun  1 07:15:40 2024: BS 1 completed
Sat Jun  1 07:15:42 2024: BS 1 completed
Sat Jun  1 07:15:45 2024: BS 1 completed
Sat Jun  1 07:15:47 2024: BS 1 completed
Sat Jun  1 07:15:50 2024: BS 1 completed
Sat Jun  1 07:15:52 2024: BS 1 completed
Sat Jun  1 07:15:54 2024: BS 1 completed
Sat Jun  1 07:15:57 2024: BS 1 completed
Sat Jun  1 07:15:59 2024: BS 1 completed
Sat Jun  1 07:16:02 2024: BS 1 completed
Sat Jun  1 07:16:04 2024: BS 1 completed
Sat Jun  1 07:16:06 2024: BS 1 completed
Sat Jun  1 07:16:09 2024: BS 1 completed
Sat Jun  1 07:16:11 2024: BS 1 completed
Sat Jun  1 07:16:14 2024: BS 1 completed
Sat Jun  1 07:16:16 2024: BS 1 completed
Sat Jun  1 07:16:18 2024: BS 1 completed
Sat Jun  1 07:16:21 2024: BS 1 completed
Sat Jun  1 07:16:23 2024: BS 1 completed
Sat Jun  1 07:16:26 2024: BS 1 completed
Sat Jun  1 07:16:28 2024: BS 1 completed
Sat Jun  1 07:16:31 2024: BS 1 completed
Sat Jun  1 07:16:33 2024: BS 1 completed
Sat Jun  1 07:16:35 2024: BS 1 completed
Sat Jun  1 07:16:38 2024: BS 1 completed
Sat Jun  1 07:16:40 2024: BS 1 completed
Sat Jun  1 07:16:43 2024: BS 1 completed
Sat Jun  1 07:16:45 2024: BS 1 completed
Sat Jun  1 07:16:47 2024: BS 1 completed
Sat Jun  1 07:16:50 2024: BS 1 completed
Sat Jun  1 07:16:52 2024: BS 1 completed
Sat Jun  1 07:16:55 2024: BS 1 completed
Sat Jun  1 07:16:57 2024: BS 1 completed
Sat Jun  1 07:16:59 2024: BS 1 completed
Sat Jun  1 07:17:02 2024: BS 1 completed
Sat Jun  1 07:17:04 2024: BS 1 completed
Sat Jun  1 07:17:07 2024: BS 1 completed
Sat Jun  1 07:17:09 2024: BS 1 completed
Sat Jun  1 07:17:12 2024: BS 1 completed
Sat Jun  1 07:17:14 2024: BS 1 completed
Sat Jun  1 07:17:16 2024: BS 1 completed
Sat Jun  1 07:17:19 2024: BS 1 completed
Sat Jun  1 07:17:21 2024: BS 1 completed
Sat Jun  1 07:17:24 2024: BS 1 completed
Sat Jun  1 07:17:26 2024: BS 1 completed
Sat Jun  1 07:17:28 2024: BS 1 completed
Sat Jun  1 07:17:31 2024: BS 1 completed
Sat Jun  1 07:17:33 2024: BS 1 completed
Sat Jun  1 07:17:36 2024: BS 1 completed
Sat Jun  1 07:17:38 2024: BS 1 completed
Sat Jun  1 07:17:40 2024: BS 1 completed
Sat Jun  1 07:17:43 2024: BS 1 completed
Sat Jun  1 07:17:45 2024: BS 1 completed
Sat Jun  1 07:17:48 2024: BS 1 completed
Sat Jun  1 07:17:50 2024: BS 1 completed
Sat Jun  1 07:17:52 2024: BS 1 completed
Sat Jun  1 07:17:55 2024: BS 1 completed
Sat Jun  1 07:17:57 2024: BS 1 completed
Sat Jun  1 07:18:00 2024: BS 1 completed
Sat Jun  1 07:18:02 2024: BS 1 completed
Sat Jun  1 07:18:05 2024: BS 1 completed
Sat Jun  1 07:18:07 2024: BS 1 completed
Sat Jun  1 07:18:09 2024: BS 1 completed
Sat Jun  1 07:18:12 2024: BS 1 completed
Sat Jun  1 07:18:14 2024: BS 1 completed
Sat Jun  1 07:18:17 2024: BS 1 completed
Sat Jun  1 07:18:19 2024: BS 1 completed
Sat Jun  1 07:18:21 2024: BS 1 completed
Sat Jun  1 07:18:24 2024: BS 1 completed
Sat Jun  1 07:18:26 2024: BS 1 completed
Sat Jun  1 07:18:29 2024: BS 1 completed
Sat Jun  1 07:18:31 2024: BS 1 completed
Sat Jun  1 07:18:33 2024: BS 1 completed
Sat Jun  1 07:18:36 2024: BS 1 completed
Sat Jun  1 07:18:38 2024: BS 1 completed
Sat Jun  1 07:18:41 2024: BS 1 completed
Sat Jun  1 07:18:43 2024: BS 1 completed
Sat Jun  1 07:18:46 2024: BS 1 completed
Sat Jun  1 07:18:48 2024: BS 1 completed
Sat Jun  1 07:18:50 2024: BS 1 completed
Sat Jun  1 07:18:53 2024: BS 1 completed
Sat Jun  1 07:18:55 2024: BS 1 completed
Sat Jun  1 07:18:58 2024: BS 1 completed
Sat Jun  1 07:19:00 2024: BS 1 completed
Sat Jun  1 07:19:02 2024: BS 1 completed
Sat Jun  1 07:19:05 2024: BS 1 completed
Sat Jun  1 07:19:07 2024: BS 1 completed
Sat Jun  1 07:19:10 2024: BS 1 completed
Sat Jun  1 07:19:12 2024: BS 1 completed
Sat Jun  1 07:19:15 2024: BS 1 completed
Sat Jun  1 07:19:17 2024: BS 1 completed
Sat Jun  1 07:19:19 2024: BS 1 completed
Sat Jun  1 07:19:22 2024: BS 1 completed
Sat Jun  1 07:19:24 2024: BS 1 completed
Sat Jun  1 07:19:27 2024: BS 1 completed
Sat Jun  1 07:19:29 2024: BS 1 completed
Sat Jun  1 07:19:31 2024: BS 1 completed
Sat Jun  1 07:19:34 2024: BS 1 completed
Sat Jun  1 07:19:36 2024: BS 1 completed
Sat Jun  1 07:19:39 2024: BS 1 completed
Sat Jun  1 07:19:41 2024: BS 1 completed
Sat Jun  1 07:19:43 2024: BS 1 completed
Sat Jun  1 07:19:46 2024: BS 1 completed
Sat Jun  1 07:19:48 2024: BS 1 completed
Sat Jun  1 07:19:51 2024: BS 1 completed
Sat Jun  1 07:19:53 2024: BS 1 completed
Sat Jun  1 07:19:56 2024: BS 1 completed
Sat Jun  1 07:19:58 2024: BS 1 completed
Sat Jun  1 07:20:00 2024: BS 1 completed
Sat Jun  1 07:20:03 2024: BS 1 completed
Sat Jun  1 07:20:05 2024: BS 1 completed
Sat Jun  1 07:20:08 2024: BS 1 completed
Sat Jun  1 07:20:10 2024: BS 1 completed
Sat Jun  1 07:20:12 2024: BS 1 completed
Sat Jun  1 07:20:15 2024: BS 1 completed
Sat Jun  1 07:20:17 2024: BS 1 completed
Sat Jun  1 07:20:20 2024: BS 1 completed
Sat Jun  1 07:20:22 2024: BS 1 completed
Sat Jun  1 07:20:25 2024: BS 1 completed
Sat Jun  1 07:20:27 2024: BS 1 completed
Sat Jun  1 07:20:29 2024: BS 1 completed
Sat Jun  1 07:20:32 2024: BS 1 completed
Sat Jun  1 07:20:34 2024: BS 1 completed
Sat Jun  1 07:20:37 2024: BS 1 completed
Sat Jun  1 07:20:39 2024: BS 1 completed
Sat Jun  1 07:20:41 2024: BS 1 completed
Sat Jun  1 07:20:44 2024: BS 1 completed
Sat Jun  1 07:20:46 2024: BS 1 completed
Sat Jun  1 07:20:49 2024: BS 1 completed
Sat Jun  1 07:20:51 2024: BS 1 completed
Sat Jun  1 07:20:54 2024: BS 1 completed
Sat Jun  1 07:20:56 2024: BS 1 completed
Sat Jun  1 07:20:58 2024: BS 1 completed
Sat Jun  1 07:21:01 2024: BS 1 completed
Sat Jun  1 07:21:03 2024: BS 1 completed
Sat Jun  1 07:21:06 2024: BS 1 completed
Sat Jun  1 07:21:08 2024: BS 1 completed
Sat Jun  1 07:21:10 2024: BS 1 completed
Sat Jun  1 07:21:13 2024: BS 1 completed
Sat Jun  1 07:21:15 2024: BS 1 completed
Sat Jun  1 07:21:18 2024: BS 1 completed
Sat Jun  1 07:21:20 2024: BS 1 completed
Sat Jun  1 07:21:23 2024: BS 1 completed
Sat Jun  1 07:21:25 2024: BS 1 completed
Sat Jun  1 07:21:27 2024: BS 1 completed
Sat Jun  1 07:21:30 2024: BS 1 completed
Sat Jun  1 07:21:32 2024: BS 1 completed
Sat Jun  1 07:21:35 2024: BS 1 completed
Sat Jun  1 07:21:37 2024: BS 1 completed
Sat Jun  1 07:21:39 2024: BS 1 completed
Sat Jun  1 07:21:42 2024: BS 1 completed
Sat Jun  1 07:21:44 2024: BS 1 completed
Sat Jun  1 07:21:47 2024: BS 1 completed
Sat Jun  1 07:21:49 2024: BS 1 completed
Sat Jun  1 07:21:51 2024: BS 1 completed
Sat Jun  1 07:21:54 2024: BS 1 completed
Sat Jun  1 07:21:56 2024: BS 1 completed
Sat Jun  1 07:21:59 2024: BS 1 completed
Sat Jun  1 07:22:01 2024: BS 1 completed
Sat Jun  1 07:22:04 2024: BS 1 completed
Sat Jun  1 07:22:06 2024: BS 1 completed
Sat Jun  1 07:22:08 2024: BS 1 completed
Sat Jun  1 07:22:11 2024: BS 1 completed
Sat Jun  1 07:22:13 2024: BS 1 completed
Sat Jun  1 07:22:16 2024: BS 1 completed
Sat Jun  1 07:22:18 2024: BS 1 completed
Sat Jun  1 07:22:21 2024: BS 1 completed
Sat Jun  1 07:22:23 2024: BS 1 completed
Sat Jun  1 07:22:25 2024: BS 1 completed
Sat Jun  1 07:22:28 2024: BS 1 completed
Sat Jun  1 07:22:30 2024: BS 1 completed
Sat Jun  1 07:22:33 2024: BS 1 completed
Sat Jun  1 07:22:35 2024: BS 1 completed
Sat Jun  1 07:22:37 2024: BS 1 completed
Sat Jun  1 07:22:40 2024: BS 1 completed
Sat Jun  1 07:22:42 2024: BS 1 completed
Sat Jun  1 07:22:45 2024: BS 1 completed
