# Supplementary material for: Structurally Diverse Nitrogen-Rich Scaffolds via Continuous Photo-Click Reactions
Source: Org Lett. 2024 Nov 26;26(49):10559–63. doi: 10.1021/acs.orglett.4c03953 (PMC11650770; doi:10.1021/acs.orglett.4c03953)
Supplement: Supplementary file 2 — ol4c03953_si_002.zip [file ol4c03953_si_002.zip › FID for publication/FIDs/3g/DC-115-F_PROTON_20240531_01.fid/log]

Fri May 31 13:02:32 2024: Experiment started
Fri May 31 13:02:39 2024: BS 1 completed
Fri May 31 13:02:43 2024: BS 2 completed
Fri May 31 13:02:46 2024: BS 3 completed
Fri May 31 13:02:50 2024: BS 4 completed
Fri May 31 13:02:54 2024: BS 5 completed
Fri May 31 13:02:57 2024: BS 6 completed
Fri May 31 13:03:01 2024: BS 7 completed
