# Supplementary material for: Structurally Diverse Nitrogen-Rich Scaffolds via Continuous Photo-Click Reactions
Source: Org Lett. 2024 Nov 26;26(49):10559–63. doi: 10.1021/acs.orglett.4c03953 (PMC11650770; doi:10.1021/acs.orglett.4c03953)
Supplement: Supplementary file 2 — ol4c03953_si_002.zip [file ol4c03953_si_002.zip › FID for publication/FIDs/3i/DC-131-Rec-F_CARBON_20240727_01.fid/log]

Sat Jul 27 17:59:35 2024: Experiment started
Sat Jul 27 18:04:08 2024: BS 1 completed
Sat Jul 27 18:04:24 2024: BS 2 completed
Sat Jul 27 18:04:40 2024: BS 3 completed
Sat Jul 27 18:04:56 2024: BS 4 completed
Sat Jul 27 18:05:12 2024: BS 5 completed
Sat Jul 27 18:05:28 2024: BS 6 completed
Sat Jul 27 18:05:44 2024: BS 7 completed
Sat Jul 27 18:06:00 2024: BS 8 completed
Sat Jul 27 18:06:16 2024: BS 9 completed
Sat Jul 27 18:06:32 2024: BS 10 completed
Sat Jul 27 18:06:48 2024: BS 11 completed
Sat Jul 27 18:07:04 2024: BS 12 completed
Sat Jul 27 18:07:20 2024: BS 13 completed
Sat Jul 27 18:07:36 2024: BS 14 completed
Sat Jul 27 18:07:52 2024: BS 15 completed
Sat Jul 27 18:08:08 2024: BS 16 completed
Sat Jul 27 18:08:24 2024: BS 17 completed
Sat Jul 27 18:08:40 2024: BS 18 completed
Sat Jul 27 18:08:56 2024: BS 19 completed
Sat Jul 27 18:09:12 2024: BS 20 completed
Sat Jul 27 18:09:28 2024: BS 21 completed
Sat Jul 27 18:09:44 2024: BS 22 completed
Sat Jul 27 18:10:00 2024: BS 23 completed
Sat Jul 27 18:10:16 2024: BS 24 completed
Sat Jul 27 18:10:32 2024: BS 25 completed
Sat Jul 27 18:10:48 2024: BS 26 completed
Sat Jul 27 18:11:04 2024: BS 27 completed
Sat Jul 27 18:11:20 2024: BS 28 completed
Sat Jul 27 18:11:36 2024: BS 29 completed
Sat Jul 27 18:11:52 2024: BS 30 completed
Sat Jul 27 18:12:08 2024: BS 31 completed
Sat Jul 27 18:12:24 2024: BS 32 completed
Sat Jul 27 18:12:40 2024: BS 33 completed
Sat Jul 27 18:12:56 2024: BS 34 completed
Sat Jul 27 18:13:12 2024: BS 35 completed
Sat Jul 27 18:13:28 2024: BS 36 completed
Sat Jul 27 18:13:44 2024: BS 37 completed
Sat Jul 27 18:14:00 2024: BS 38 completed
Sat Jul 27 18:14:16 2024: BS 39 completed
Sat Jul 27 18:14:32 2024: BS 40 completed
Sat Jul 27 18:14:48 2024: BS 41 completed
Sat Jul 27 18:15:04 2024: BS 42 completed
Sat Jul 27 18:15:20 2024: BS 43 completed
Sat Jul 27 18:15:36 2024: BS 44 completed
Sat Jul 27 18:15:52 2024: BS 45 completed
Sat Jul 27 18:16:08 2024: BS 46 completed
Sat Jul 27 18:16:24 2024: BS 47 completed
Sat Jul 27 18:16:40 2024: BS 48 completed
Sat Jul 27 18:16:56 2024: BS 49 completed
Sat Jul 27 18:17:12 2024: BS 50 completed
Sat Jul 27 18:17:28 2024: BS 51 completed
Sat Jul 27 18:17:44 2024: BS 52 completed
Sat Jul 27 18:18:00 2024: BS 53 completed
Sat Jul 27 18:18:16 2024: BS 54 completed
Sat Jul 27 18:18:32 2024: BS 55 completed
Sat Jul 27 18:18:48 2024: BS 56 completed
Sat Jul 27 18:19:04 2024: BS 57 completed
Sat Jul 27 18:19:20 2024: BS 58 completed
Sat Jul 27 18:19:36 2024: BS 59 completed
Sat Jul 27 18:19:52 2024: BS 60 completed
Sat Jul 27 18:20:08 2024: BS 61 completed
Sat Jul 27 18:20:24 2024: BS 62 completed
Sat Jul 27 18:20:40 2024: BS 63 completed
Sat Jul 27 18:20:56 2024: BS 64 completed
Sat Jul 27 18:21:12 2024: BS 65 completed
Sat Jul 27 18:21:28 2024: BS 66 completed
Sat Jul 27 18:21:44 2024: BS 67 completed
Sat Jul 27 18:22:00 2024: BS 68 completed
Sat Jul 27 18:22:16 2024: BS 69 completed
Sat Jul 27 18:22:32 2024: BS 70 completed
Sat Jul 27 18:22:48 2024: BS 71 completed
Sat Jul 27 18:23:04 2024: BS 72 completed
Sat Jul 27 18:23:20 2024: BS 73 completed
Sat Jul 27 18:23:36 2024: BS 74 completed
Sat Jul 27 18:23:52 2024: BS 75 completed
Sat Jul 27 18:24:08 2024: BS 76 completed
Sat Jul 27 18:24:24 2024: BS 77 completed
Sat Jul 27 18:24:40 2024: BS 78 completed
Sat Jul 27 18:24:56 2024: BS 79 completed
Sat Jul 27 18:25:12 2024: BS 80 completed
Sat Jul 27 18:25:28 2024: BS 81 completed
Sat Jul 27 18:25:44 2024: BS 82 completed
Sat Jul 27 18:26:00 2024: BS 83 completed
Sat Jul 27 18:26:16 2024: BS 84 completed
Sat Jul 27 18:26:32 2024: BS 85 completed
Sat Jul 27 18:26:48 2024: BS 86 completed
Sat Jul 27 18:27:04 2024: BS 87 completed
Sat Jul 27 18:27:20 2024: BS 88 completed
Sat Jul 27 18:27:36 2024: BS 89 completed
Sat Jul 27 18:27:52 2024: BS 90 completed
Sat Jul 27 18:28:08 2024: BS 91 completed
Sat Jul 27 18:28:24 2024: BS 92 completed
Sat Jul 27 18:28:40 2024: BS 93 completed
Sat Jul 27 18:28:56 2024: BS 94 completed
Sat Jul 27 18:29:12 2024: BS 95 completed
Sat Jul 27 18:29:28 2024: BS 96 completed
Sat Jul 27 18:29:44 2024: BS 97 completed
Sat Jul 27 18:30:00 2024: BS 98 completed
Sat Jul 27 18:30:16 2024: BS 99 completed
Sat Jul 27 18:30:32 2024: BS 100 completed
Sat Jul 27 18:30:48 2024: BS 101 completed
Sat Jul 27 18:31:04 2024: BS 102 completed
Sat Jul 27 18:31:20 2024: BS 103 completed
Sat Jul 27 18:31:36 2024: BS 104 completed
Sat Jul 27 18:31:52 2024: BS 105 completed
Sat Jul 27 18:32:08 2024: BS 106 completed
Sat Jul 27 18:32:24 2024: BS 107 completed
Sat Jul 27 18:32:40 2024: BS 108 completed
Sat Jul 27 18:32:56 2024: BS 109 completed
Sat Jul 27 18:33:12 2024: BS 110 completed
Sat Jul 27 18:33:28 2024: BS 111 completed
Sat Jul 27 18:33:44 2024: BS 112 completed
Sat Jul 27 18:34:00 2024: BS 113 completed
Sat Jul 27 18:34:16 2024: BS 114 completed
Sat Jul 27 18:34:32 2024: BS 115 completed
Sat Jul 27 18:34:48 2024: BS 116 completed
Sat Jul 27 18:35:04 2024: BS 117 completed
Sat Jul 27 18:35:20 2024: BS 118 completed
Sat Jul 27 18:35:36 2024: BS 119 completed
Sat Jul 27 18:35:52 2024: BS 120 completed
Sat Jul 27 18:36:08 2024: BS 121 completed
Sat Jul 27 18:36:24 2024: BS 122 completed
Sat Jul 27 18:36:40 2024: BS 123 completed
Sat Jul 27 18:36:56 2024: BS 124 completed
