# Supplementary material for: Structurally Diverse Nitrogen-Rich Scaffolds via Continuous Photo-Click Reactions
Source: Org Lett. 2024 Nov 26;26(49):10559–63. doi: 10.1021/acs.orglett.4c03953 (PMC11650770; doi:10.1021/acs.orglett.4c03953)
Supplement: Supplementary file 2 — ol4c03953_si_002.zip [file ol4c03953_si_002.zip › FID for publication/FIDs/3i/DC-131-Rec-F_gHSQCAD_20240727_01.fid/log]

Sat Jul 27 18:37:55 2024: Experiment started
Sat Jul 27 18:38:37 2024: BS 1 completed
Sat Jul 27 18:38:40 2024: BS 1 completed
Sat Jul 27 18:38:42 2024: BS 1 completed
Sat Jul 27 18:38:45 2024: BS 1 completed
Sat Jul 27 18:38:47 2024: BS 1 completed
Sat Jul 27 18:38:49 2024: BS 1 completed
Sat Jul 27 18:38:52 2024: BS 1 completed
Sat Jul 27 18:38:54 2024: BS 1 completed
Sat Jul 27 18:38:57 2024: BS 1 completed
Sat Jul 27 18:38:59 2024: BS 1 completed
Sat Jul 27 18:39:01 2024: BS 1 completed
Sat Jul 27 18:39:04 2024: BS 1 completed
Sat Jul 27 18:39:06 2024: BS 1 completed
Sat Jul 27 18:39:09 2024: BS 1 completed
Sat Jul 27 18:39:11 2024: BS 1 completed
Sat Jul 27 18:39:13 2024: BS 1 completed
Sat Jul 27 18:39:16 2024: BS 1 completed
Sat Jul 27 18:39:18 2024: BS 1 completed
Sat Jul 27 18:39:20 2024: BS 1 completed
Sat Jul 27 18:39:23 2024: BS 1 completed
Sat Jul 27 18:39:25 2024: BS 1 completed
Sat Jul 27 18:39:28 2024: BS 1 completed
Sat Jul 27 18:39:30 2024: BS 1 completed
Sat Jul 27 18:39:32 2024: BS 1 completed
Sat Jul 27 18:39:35 2024: BS 1 completed
Sat Jul 27 18:39:37 2024: BS 1 completed
Sat Jul 27 18:39:40 2024: BS 1 completed
Sat Jul 27 18:39:42 2024: BS 1 completed
Sat Jul 27 18:39:44 2024: BS 1 completed
Sat Jul 27 18:39:47 2024: BS 1 completed
Sat Jul 27 18:39:49 2024: BS 1 completed
Sat Jul 27 18:39:52 2024: BS 1 completed
Sat Jul 27 18:39:54 2024: BS 1 completed
Sat Jul 27 18:39:56 2024: BS 1 completed
Sat Jul 27 18:39:59 2024: BS 1 completed
Sat Jul 27 18:40:01 2024: BS 1 completed
Sat Jul 27 18:40:04 2024: BS 1 completed
Sat Jul 27 18:40:06 2024: BS 1 completed
Sat Jul 27 18:40:08 2024: BS 1 completed
Sat Jul 27 18:40:11 2024: BS 1 completed
Sat Jul 27 18:40:13 2024: BS 1 completed
Sat Jul 27 18:40:15 2024: BS 1 completed
Sat Jul 27 18:40:18 2024: BS 1 completed
Sat Jul 27 18:40:20 2024: BS 1 completed
Sat Jul 27 18:40:23 2024: BS 1 completed
Sat Jul 27 18:40:25 2024: BS 1 completed
Sat Jul 27 18:40:27 2024: BS 1 completed
Sat Jul 27 18:40:30 2024: BS 1 completed
Sat Jul 27 18:40:32 2024: BS 1 completed
Sat Jul 27 18:40:35 2024: BS 1 completed
Sat Jul 27 18:40:37 2024: BS 1 completed
Sat Jul 27 18:40:39 2024: BS 1 completed
Sat Jul 27 18:40:42 2024: BS 1 completed
Sat Jul 27 18:40:44 2024: BS 1 completed
Sat Jul 27 18:40:47 2024: BS 1 completed
Sat Jul 27 18:40:49 2024: BS 1 completed
Sat Jul 27 18:40:51 2024: BS 1 completed
Sat Jul 27 18:40:54 2024: BS 1 completed
Sat Jul 27 18:40:56 2024: BS 1 completed
Sat Jul 27 18:40:59 2024: BS 1 completed
Sat Jul 27 18:41:01 2024: BS 1 completed
Sat Jul 27 18:41:03 2024: BS 1 completed
Sat Jul 27 18:41:06 2024: BS 1 completed
Sat Jul 27 18:41:08 2024: BS 1 completed
Sat Jul 27 18:41:10 2024: BS 1 completed
Sat Jul 27 18:41:13 2024: BS 1 completed
Sat Jul 27 18:41:15 2024: BS 1 completed
Sat Jul 27 18:41:18 2024: BS 1 completed
Sat Jul 27 18:41:20 2024: BS 1 completed
Sat Jul 27 18:41:22 2024: BS 1 completed
Sat Jul 27 18:41:25 2024: BS 1 completed
Sat Jul 27 18:41:27 2024: BS 1 completed
Sat Jul 27 18:41:30 2024: BS 1 completed
Sat Jul 27 18:41:32 2024: BS 1 completed
Sat Jul 27 18:41:34 2024: BS 1 completed
Sat Jul 27 18:41:37 2024: BS 1 completed
Sat Jul 27 18:41:39 2024: BS 1 completed
Sat Jul 27 18:41:42 2024: BS 1 completed
Sat Jul 27 18:41:44 2024: BS 1 completed
Sat Jul 27 18:41:46 2024: BS 1 completed
Sat Jul 27 18:41:49 2024: BS 1 completed
Sat Jul 27 18:41:51 2024: BS 1 completed
Sat Jul 27 18:41:54 2024: BS 1 completed
Sat Jul 27 18:41:56 2024: BS 1 completed
Sat Jul 27 18:41:58 2024: BS 1 completed
Sat Jul 27 18:42:01 2024: BS 1 completed
Sat Jul 27 18:42:03 2024: BS 1 completed
Sat Jul 27 18:42:06 2024: BS 1 completed
Sat Jul 27 18:42:08 2024: BS 1 completed
Sat Jul 27 18:42:10 2024: BS 1 completed
Sat Jul 27 18:42:13 2024: BS 1 completed
Sat Jul 27 18:42:15 2024: BS 1 completed
Sat Jul 27 18:42:17 2024: BS 1 completed
Sat Jul 27 18:42:20 2024: BS 1 completed
Sat Jul 27 18:42:22 2024: BS 1 completed
Sat Jul 27 18:42:25 2024: BS 1 completed
Sat Jul 27 18:42:27 2024: BS 1 completed
Sat Jul 27 18:42:29 2024: BS 1 completed
Sat Jul 27 18:42:32 2024: BS 1 completed
Sat Jul 27 18:42:34 2024: BS 1 completed
Sat Jul 27 18:42:37 2024: BS 1 completed
Sat Jul 27 18:42:39 2024: BS 1 completed
Sat Jul 27 18:42:41 2024: BS 1 completed
Sat Jul 27 18:42:44 2024: BS 1 completed
Sat Jul 27 18:42:46 2024: BS 1 completed
Sat Jul 27 18:42:49 2024: BS 1 completed
Sat Jul 27 18:42:51 2024: BS 1 completed
Sat Jul 27 18:42:53 2024: BS 1 completed
Sat Jul 27 18:42:56 2024: BS 1 completed
Sat Jul 27 18:42:58 2024: BS 1 completed
Sat Jul 27 18:43:01 2024: BS 1 completed
Sat Jul 27 18:43:03 2024: BS 1 completed
Sat Jul 27 18:43:05 2024: BS 1 completed
Sat Jul 27 18:43:08 2024: BS 1 completed
Sat Jul 27 18:43:10 2024: BS 1 completed
Sat Jul 27 18:43:13 2024: BS 1 completed
Sat Jul 27 18:43:15 2024: BS 1 completed
Sat Jul 27 18:43:17 2024: BS 1 completed
Sat Jul 27 18:43:20 2024: BS 1 completed
Sat Jul 27 18:43:22 2024: BS 1 completed
Sat Jul 27 18:43:25 2024: BS 1 completed
Sat Jul 27 18:43:27 2024: BS 1 completed
Sat Jul 27 18:43:29 2024: BS 1 completed
Sat Jul 27 18:43:32 2024: BS 1 completed
Sat Jul 27 18:43:34 2024: BS 1 completed
Sat Jul 27 18:43:37 2024: BS 1 completed
Sat Jul 27 18:43:39 2024: BS 1 completed
Sat Jul 27 18:43:41 2024: BS 1 completed
Sat Jul 27 18:43:44 2024: BS 1 completed
Sat Jul 27 18:43:46 2024: BS 1 completed
Sat Jul 27 18:43:48 2024: BS 1 completed
Sat Jul 27 18:43:51 2024: BS 1 completed
Sat Jul 27 18:43:53 2024: BS 1 completed
Sat Jul 27 18:43:56 2024: BS 1 completed
Sat Jul 27 18:43:58 2024: BS 1 completed
Sat Jul 27 18:44:00 2024: BS 1 completed
Sat Jul 27 18:44:03 2024: BS 1 completed
Sat Jul 27 18:44:05 2024: BS 1 completed
Sat Jul 27 18:44:08 2024: BS 1 completed
Sat Jul 27 18:44:10 2024: BS 1 completed
Sat Jul 27 18:44:12 2024: BS 1 completed
Sat Jul 27 18:44:15 2024: BS 1 completed
Sat Jul 27 18:44:17 2024: BS 1 completed
Sat Jul 27 18:44:20 2024: BS 1 completed
Sat Jul 27 18:44:22 2024: BS 1 completed
Sat Jul 27 18:44:24 2024: BS 1 completed
Sat Jul 27 18:44:27 2024: BS 1 completed
Sat Jul 27 18:44:29 2024: BS 1 completed
Sat Jul 27 18:44:32 2024: BS 1 completed
Sat Jul 27 18:44:34 2024: BS 1 completed
Sat Jul 27 18:44:36 2024: BS 1 completed
Sat Jul 27 18:44:39 2024: BS 1 completed
Sat Jul 27 18:44:41 2024: BS 1 completed
Sat Jul 27 18:44:44 2024: BS 1 completed
Sat Jul 27 18:44:46 2024: BS 1 completed
Sat Jul 27 18:44:48 2024: BS 1 completed
Sat Jul 27 18:44:51 2024: BS 1 completed
Sat Jul 27 18:44:53 2024: BS 1 completed
Sat Jul 27 18:44:56 2024: BS 1 completed
Sat Jul 27 18:44:58 2024: BS 1 completed
Sat Jul 27 18:45:00 2024: BS 1 completed
Sat Jul 27 18:45:03 2024: BS 1 completed
Sat Jul 27 18:45:05 2024: BS 1 completed
Sat Jul 27 18:45:08 2024: BS 1 completed
Sat Jul 27 18:45:10 2024: BS 1 completed
Sat Jul 27 18:45:12 2024: BS 1 completed
Sat Jul 27 18:45:15 2024: BS 1 completed
Sat Jul 27 18:45:17 2024: BS 1 completed
Sat Jul 27 18:45:20 2024: BS 1 completed
Sat Jul 27 18:45:22 2024: BS 1 completed
Sat Jul 27 18:45:24 2024: BS 1 completed
Sat Jul 27 18:45:27 2024: BS 1 completed
Sat Jul 27 18:45:29 2024: BS 1 completed
Sat Jul 27 18:45:32 2024: BS 1 completed
Sat Jul 27 18:45:34 2024: BS 1 completed
Sat Jul 27 18:45:36 2024: BS 1 completed
Sat Jul 27 18:45:39 2024: BS 1 completed
Sat Jul 27 18:45:41 2024: BS 1 completed
Sat Jul 27 18:45:44 2024: BS 1 completed
Sat Jul 27 18:45:46 2024: BS 1 completed
Sat Jul 27 18:45:48 2024: BS 1 completed
Sat Jul 27 18:45:51 2024: BS 1 completed
Sat Jul 27 18:45:53 2024: BS 1 completed
Sat Jul 27 18:45:56 2024: BS 1 completed
Sat Jul 27 18:45:58 2024: BS 1 completed
Sat Jul 27 18:46:00 2024: BS 1 completed
Sat Jul 27 18:46:03 2024: BS 1 completed
Sat Jul 27 18:46:05 2024: BS 1 completed
Sat Jul 27 18:46:08 2024: BS 1 completed
Sat Jul 27 18:46:10 2024: BS 1 completed
Sat Jul 27 18:46:12 2024: BS 1 completed
Sat Jul 27 18:46:15 2024: BS 1 completed
Sat Jul 27 18:46:17 2024: BS 1 completed
Sat Jul 27 18:46:20 2024: BS 1 completed
Sat Jul 27 18:46:22 2024: BS 1 completed
Sat Jul 27 18:46:24 2024: BS 1 completed
Sat Jul 27 18:46:27 2024: BS 1 completed
Sat Jul 27 18:46:29 2024: BS 1 completed
Sat Jul 27 18:46:32 2024: BS 1 completed
Sat Jul 27 18:46:34 2024: BS 1 completed
Sat Jul 27 18:46:36 2024: BS 1 completed
Sat Jul 27 18:46:39 2024: BS 1 completed
Sat Jul 27 18:46:41 2024: BS 1 completed
Sat Jul 27 18:46:44 2024: BS 1 completed
Sat Jul 27 18:46:46 2024: BS 1 completed
Sat Jul 27 18:46:48 2024: BS 1 completed
Sat Jul 27 18:46:51 2024: BS 1 completed
Sat Jul 27 18:46:53 2024: BS 1 completed
Sat Jul 27 18:46:56 2024: BS 1 completed
Sat Jul 27 18:46:58 2024: BS 1 completed
Sat Jul 27 18:47:00 2024: BS 1 completed
Sat Jul 27 18:47:03 2024: BS 1 completed
Sat Jul 27 18:47:05 2024: BS 1 completed
Sat Jul 27 18:47:08 2024: BS 1 completed
Sat Jul 27 18:47:10 2024: BS 1 completed
Sat Jul 27 18:47:12 2024: BS 1 completed
Sat Jul 27 18:47:15 2024: BS 1 completed
Sat Jul 27 18:47:17 2024: BS 1 completed
Sat Jul 27 18:47:20 2024: BS 1 completed
Sat Jul 27 18:47:22 2024: BS 1 completed
Sat Jul 27 18:47:24 2024: BS 1 completed
Sat Jul 27 18:47:27 2024: BS 1 completed
Sat Jul 27 18:47:29 2024: BS 1 completed
Sat Jul 27 18:47:32 2024: BS 1 completed
Sat Jul 27 18:47:34 2024: BS 1 completed
Sat Jul 27 18:47:36 2024: BS 1 completed
Sat Jul 27 18:47:39 2024: BS 1 completed
Sat Jul 27 18:47:41 2024: BS 1 completed
Sat Jul 27 18:47:44 2024: BS 1 completed
Sat Jul 27 18:47:46 2024: BS 1 completed
Sat Jul 27 18:47:48 2024: BS 1 completed
Sat Jul 27 18:47:51 2024: BS 1 completed
Sat Jul 27 18:47:53 2024: BS 1 completed
Sat Jul 27 18:47:56 2024: BS 1 completed
Sat Jul 27 18:47:58 2024: BS 1 completed
Sat Jul 27 18:48:00 2024: BS 1 completed
Sat Jul 27 18:48:03 2024: BS 1 completed
Sat Jul 27 18:48:05 2024: BS 1 completed
Sat Jul 27 18:48:08 2024: BS 1 completed
Sat Jul 27 18:48:10 2024: BS 1 completed
Sat Jul 27 18:48:12 2024: BS 1 completed
Sat Jul 27 18:48:15 2024: BS 1 completed
Sat Jul 27 18:48:17 2024: BS 1 completed
Sat Jul 27 18:48:20 2024: BS 1 completed
Sat Jul 27 18:48:22 2024: BS 1 completed
Sat Jul 27 18:48:24 2024: BS 1 completed
Sat Jul 27 18:48:27 2024: BS 1 completed
Sat Jul 27 18:48:29 2024: BS 1 completed
Sat Jul 27 18:48:32 2024: BS 1 completed
Sat Jul 27 18:48:34 2024: BS 1 completed
Sat Jul 27 18:48:36 2024: BS 1 completed
Sat Jul 27 18:48:39 2024: BS 1 completed
Sat Jul 27 18:48:41 2024: BS 1 completed
Sat Jul 27 18:48:44 2024: BS 1 completed
Sat Jul 27 18:48:46 2024: BS 1 completed
Sat Jul 27 18:48:48 2024: BS 1 completed
Sat Jul 27 18:48:51 2024: BS 1 completed
Sat Jul 27 18:48:53 2024: BS 1 completed
Sat Jul 27 18:48:56 2024: BS 1 completed
Sat Jul 27 18:48:58 2024: BS 1 completed
Sat Jul 27 18:49:00 2024: BS 1 completed
Sat Jul 27 18:49:03 2024: BS 1 completed
Sat Jul 27 18:49:05 2024: BS 1 completed
Sat Jul 27 18:49:08 2024: BS 1 completed
Sat Jul 27 18:49:10 2024: BS 1 completed
Sat Jul 27 18:49:13 2024: BS 1 completed
Sat Jul 27 18:49:15 2024: BS 1 completed
Sat Jul 27 18:49:17 2024: BS 1 completed
Sat Jul 27 18:49:20 2024: BS 1 completed
Sat Jul 27 18:49:22 2024: BS 1 completed
Sat Jul 27 18:49:25 2024: BS 1 completed
Sat Jul 27 18:49:27 2024: BS 1 completed
Sat Jul 27 18:49:29 2024: BS 1 completed
Sat Jul 27 18:49:32 2024: BS 1 completed
Sat Jul 27 18:49:34 2024: BS 1 completed
Sat Jul 27 18:49:37 2024: BS 1 completed
Sat Jul 27 18:49:39 2024: BS 1 completed
Sat Jul 27 18:49:41 2024: BS 1 completed
Sat Jul 27 18:49:44 2024: BS 1 completed
Sat Jul 27 18:49:46 2024: BS 1 completed
Sat Jul 27 18:49:49 2024: BS 1 completed
Sat Jul 27 18:49:51 2024: BS 1 completed
Sat Jul 27 18:49:53 2024: BS 1 completed
Sat Jul 27 18:49:56 2024: BS 1 completed
Sat Jul 27 18:49:58 2024: BS 1 completed
Sat Jul 27 18:50:01 2024: BS 1 completed
Sat Jul 27 18:50:03 2024: BS 1 completed
Sat Jul 27 18:50:05 2024: BS 1 completed
Sat Jul 27 18:50:08 2024: BS 1 completed
Sat Jul 27 18:50:10 2024: BS 1 completed
Sat Jul 27 18:50:13 2024: BS 1 completed
Sat Jul 27 18:50:15 2024: BS 1 completed
Sat Jul 27 18:50:17 2024: BS 1 completed
Sat Jul 27 18:50:20 2024: BS 1 completed
Sat Jul 27 18:50:22 2024: BS 1 completed
Sat Jul 27 18:50:25 2024: BS 1 completed
Sat Jul 27 18:50:27 2024: BS 1 completed
Sat Jul 27 18:50:29 2024: BS 1 completed
Sat Jul 27 18:50:32 2024: BS 1 completed
Sat Jul 27 18:50:34 2024: BS 1 completed
Sat Jul 27 18:50:37 2024: BS 1 completed
Sat Jul 27 18:50:39 2024: BS 1 completed
Sat Jul 27 18:50:42 2024: BS 1 completed
Sat Jul 27 18:50:44 2024: BS 1 completed
Sat Jul 27 18:50:46 2024: BS 1 completed
Sat Jul 27 18:50:49 2024: BS 1 completed
Sat Jul 27 18:50:51 2024: BS 1 completed
Sat Jul 27 18:50:54 2024: BS 1 completed
Sat Jul 27 18:50:56 2024: BS 1 completed
Sat Jul 27 18:50:58 2024: BS 1 completed
Sat Jul 27 18:51:01 2024: BS 1 completed
Sat Jul 27 18:51:03 2024: BS 1 completed
Sat Jul 27 18:51:06 2024: BS 1 completed
Sat Jul 27 18:51:08 2024: BS 1 completed
Sat Jul 27 18:51:10 2024: BS 1 completed
Sat Jul 27 18:51:13 2024: BS 1 completed
Sat Jul 27 18:51:15 2024: BS 1 completed
Sat Jul 27 18:51:18 2024: BS 1 completed
Sat Jul 27 18:51:20 2024: BS 1 completed
Sat Jul 27 18:51:22 2024: BS 1 completed
Sat Jul 27 18:51:25 2024: BS 1 completed
Sat Jul 27 18:51:27 2024: BS 1 completed
Sat Jul 27 18:51:30 2024: BS 1 completed
Sat Jul 27 18:51:32 2024: BS 1 completed
Sat Jul 27 18:51:34 2024: BS 1 completed
Sat Jul 27 18:51:37 2024: BS 1 completed
Sat Jul 27 18:51:39 2024: BS 1 completed
Sat Jul 27 18:51:42 2024: BS 1 completed
Sat Jul 27 18:51:44 2024: BS 1 completed
Sat Jul 27 18:51:46 2024: BS 1 completed
Sat Jul 27 18:51:49 2024: BS 1 completed
Sat Jul 27 18:51:51 2024: BS 1 completed
Sat Jul 27 18:51:54 2024: BS 1 completed
Sat Jul 27 18:51:56 2024: BS 1 completed
Sat Jul 27 18:51:59 2024: BS 1 completed
Sat Jul 27 18:52:01 2024: BS 1 completed
Sat Jul 27 18:52:03 2024: BS 1 completed
Sat Jul 27 18:52:06 2024: BS 1 completed
Sat Jul 27 18:52:08 2024: BS 1 completed
Sat Jul 27 18:52:11 2024: BS 1 completed
Sat Jul 27 18:52:13 2024: BS 1 completed
Sat Jul 27 18:52:15 2024: BS 1 completed
Sat Jul 27 18:52:18 2024: BS 1 completed
Sat Jul 27 18:52:20 2024: BS 1 completed
Sat Jul 27 18:52:23 2024: BS 1 completed
Sat Jul 27 18:52:25 2024: BS 1 completed
Sat Jul 27 18:52:27 2024: BS 1 completed
Sat Jul 27 18:52:30 2024: BS 1 completed
Sat Jul 27 18:52:32 2024: BS 1 completed
Sat Jul 27 18:52:35 2024: BS 1 completed
Sat Jul 27 18:52:37 2024: BS 1 completed
Sat Jul 27 18:52:39 2024: BS 1 completed
Sat Jul 27 18:52:42 2024: BS 1 completed
Sat Jul 27 18:52:44 2024: BS 1 completed
Sat Jul 27 18:52:47 2024: BS 1 completed
Sat Jul 27 18:52:49 2024: BS 1 completed
Sat Jul 27 18:52:52 2024: BS 1 completed
Sat Jul 27 18:52:54 2024: BS 1 completed
Sat Jul 27 18:52:56 2024: BS 1 completed
Sat Jul 27 18:52:59 2024: BS 1 completed
Sat Jul 27 18:53:01 2024: BS 1 completed
Sat Jul 27 18:53:04 2024: BS 1 completed
Sat Jul 27 18:53:06 2024: BS 1 completed
Sat Jul 27 18:53:08 2024: BS 1 completed
Sat Jul 27 18:53:11 2024: BS 1 completed
Sat Jul 27 18:53:13 2024: BS 1 completed
Sat Jul 27 18:53:16 2024: BS 1 completed
Sat Jul 27 18:53:18 2024: BS 1 completed
Sat Jul 27 18:53:20 2024: BS 1 completed
Sat Jul 27 18:53:23 2024: BS 1 completed
Sat Jul 27 18:53:25 2024: BS 1 completed
Sat Jul 27 18:53:28 2024: BS 1 completed
Sat Jul 27 18:53:30 2024: BS 1 completed
Sat Jul 27 18:53:32 2024: BS 1 completed
Sat Jul 27 18:53:35 2024: BS 1 completed
Sat Jul 27 18:53:37 2024: BS 1 completed
Sat Jul 27 18:53:40 2024: BS 1 completed
Sat Jul 27 18:53:42 2024: BS 1 completed
Sat Jul 27 18:53:45 2024: BS 1 completed
Sat Jul 27 18:53:47 2024: BS 1 completed
Sat Jul 27 18:53:49 2024: BS 1 completed
Sat Jul 27 18:53:52 2024: BS 1 completed
Sat Jul 27 18:53:54 2024: BS 1 completed
Sat Jul 27 18:53:57 2024: BS 1 completed
Sat Jul 27 18:53:59 2024: BS 1 completed
Sat Jul 27 18:54:01 2024: BS 1 completed
Sat Jul 27 18:54:04 2024: BS 1 completed
Sat Jul 27 18:54:06 2024: BS 1 completed
Sat Jul 27 18:54:09 2024: BS 1 completed
Sat Jul 27 18:54:11 2024: BS 1 completed
Sat Jul 27 18:54:13 2024: BS 1 completed
Sat Jul 27 18:54:16 2024: BS 1 completed
Sat Jul 27 18:54:18 2024: BS 1 completed
Sat Jul 27 18:54:21 2024: BS 1 completed
Sat Jul 27 18:54:23 2024: BS 1 completed
Sat Jul 27 18:54:26 2024: BS 1 completed
Sat Jul 27 18:54:28 2024: BS 1 completed
Sat Jul 27 18:54:30 2024: BS 1 completed
Sat Jul 27 18:54:33 2024: BS 1 completed
Sat Jul 27 18:54:35 2024: BS 1 completed
Sat Jul 27 18:54:38 2024: BS 1 completed
Sat Jul 27 18:54:40 2024: BS 1 completed
Sat Jul 27 18:54:42 2024: BS 1 completed
Sat Jul 27 18:54:45 2024: BS 1 completed
Sat Jul 27 18:54:47 2024: BS 1 completed
Sat Jul 27 18:54:50 2024: BS 1 completed
Sat Jul 27 18:54:52 2024: BS 1 completed
Sat Jul 27 18:54:54 2024: BS 1 completed
Sat Jul 27 18:54:57 2024: BS 1 completed
Sat Jul 27 18:54:59 2024: BS 1 completed
Sat Jul 27 18:55:02 2024: BS 1 completed
Sat Jul 27 18:55:04 2024: BS 1 completed
Sat Jul 27 18:55:07 2024: BS 1 completed
Sat Jul 27 18:55:09 2024: BS 1 completed
Sat Jul 27 18:55:11 2024: BS 1 completed
Sat Jul 27 18:55:14 2024: BS 1 completed
Sat Jul 27 18:55:16 2024: BS 1 completed
Sat Jul 27 18:55:19 2024: BS 1 completed
Sat Jul 27 18:55:21 2024: BS 1 completed
Sat Jul 27 18:55:23 2024: BS 1 completed
Sat Jul 27 18:55:26 2024: BS 1 completed
Sat Jul 27 18:55:28 2024: BS 1 completed
Sat Jul 27 18:55:31 2024: BS 1 completed
Sat Jul 27 18:55:33 2024: BS 1 completed
Sat Jul 27 18:55:36 2024: BS 1 completed
Sat Jul 27 18:55:38 2024: BS 1 completed
Sat Jul 27 18:55:40 2024: BS 1 completed
Sat Jul 27 18:55:43 2024: BS 1 completed
Sat Jul 27 18:55:45 2024: BS 1 completed
Sat Jul 27 18:55:48 2024: BS 1 completed
Sat Jul 27 18:55:50 2024: BS 1 completed
Sat Jul 27 18:55:52 2024: BS 1 completed
Sat Jul 27 18:55:55 2024: BS 1 completed
Sat Jul 27 18:55:57 2024: BS 1 completed
Sat Jul 27 18:56:00 2024: BS 1 completed
Sat Jul 27 18:56:02 2024: BS 1 completed
Sat Jul 27 18:56:04 2024: BS 1 completed
Sat Jul 27 18:56:07 2024: BS 1 completed
Sat Jul 27 18:56:09 2024: BS 1 completed
Sat Jul 27 18:56:12 2024: BS 1 completed
Sat Jul 27 18:56:14 2024: BS 1 completed
Sat Jul 27 18:56:17 2024: BS 1 completed
Sat Jul 27 18:56:19 2024: BS 1 completed
Sat Jul 27 18:56:21 2024: BS 1 completed
Sat Jul 27 18:56:24 2024: BS 1 completed
Sat Jul 27 18:56:26 2024: BS 1 completed
Sat Jul 27 18:56:29 2024: BS 1 completed
Sat Jul 27 18:56:31 2024: BS 1 completed
Sat Jul 27 18:56:33 2024: BS 1 completed
Sat Jul 27 18:56:36 2024: BS 1 completed
Sat Jul 27 18:56:38 2024: BS 1 completed
Sat Jul 27 18:56:41 2024: BS 1 completed
Sat Jul 27 18:56:43 2024: BS 1 completed
Sat Jul 27 18:56:46 2024: BS 1 completed
Sat Jul 27 18:56:48 2024: BS 1 completed
Sat Jul 27 18:56:50 2024: BS 1 completed
Sat Jul 27 18:56:53 2024: BS 1 completed
Sat Jul 27 18:56:55 2024: BS 1 completed
Sat Jul 27 18:56:58 2024: BS 1 completed
Sat Jul 27 18:57:00 2024: BS 1 completed
Sat Jul 27 18:57:02 2024: BS 1 completed
Sat Jul 27 18:57:05 2024: BS 1 completed
Sat Jul 27 18:57:07 2024: BS 1 completed
Sat Jul 27 18:57:10 2024: BS 1 completed
Sat Jul 27 18:57:12 2024: BS 1 completed
Sat Jul 27 18:57:14 2024: BS 1 completed
Sat Jul 27 18:57:17 2024: BS 1 completed
Sat Jul 27 18:57:19 2024: BS 1 completed
Sat Jul 27 18:57:22 2024: BS 1 completed
Sat Jul 27 18:57:24 2024: BS 1 completed
Sat Jul 27 18:57:27 2024: BS 1 completed
Sat Jul 27 18:57:29 2024: BS 1 completed
Sat Jul 27 18:57:31 2024: BS 1 completed
Sat Jul 27 18:57:34 2024: BS 1 completed
Sat Jul 27 18:57:36 2024: BS 1 completed
Sat Jul 27 18:57:39 2024: BS 1 completed
Sat Jul 27 18:57:41 2024: BS 1 completed
Sat Jul 27 18:57:43 2024: BS 1 completed
Sat Jul 27 18:57:46 2024: BS 1 completed
Sat Jul 27 18:57:48 2024: BS 1 completed
Sat Jul 27 18:57:51 2024: BS 1 completed
Sat Jul 27 18:57:53 2024: BS 1 completed
Sat Jul 27 18:57:56 2024: BS 1 completed
Sat Jul 27 18:57:58 2024: BS 1 completed
Sat Jul 27 18:58:00 2024: BS 1 completed
Sat Jul 27 18:58:03 2024: BS 1 completed
Sat Jul 27 18:58:05 2024: BS 1 completed
Sat Jul 27 18:58:08 2024: BS 1 completed
Sat Jul 27 18:58:10 2024: BS 1 completed
Sat Jul 27 18:58:12 2024: BS 1 completed
Sat Jul 27 18:58:15 2024: BS 1 completed
Sat Jul 27 18:58:17 2024: BS 1 completed
Sat Jul 27 18:58:20 2024: BS 1 completed
Sat Jul 27 18:58:22 2024: BS 1 completed
Sat Jul 27 18:58:25 2024: BS 1 completed
Sat Jul 27 18:58:27 2024: BS 1 completed
Sat Jul 27 18:58:29 2024: BS 1 completed
Sat Jul 27 18:58:32 2024: BS 1 completed
Sat Jul 27 18:58:34 2024: BS 1 completed
Sat Jul 27 18:58:37 2024: BS 1 completed
Sat Jul 27 18:58:39 2024: BS 1 completed
Sat Jul 27 18:58:42 2024: BS 1 completed
Sat Jul 27 18:58:44 2024: BS 1 completed
Sat Jul 27 18:58:46 2024: BS 1 completed
Sat Jul 27 18:58:49 2024: BS 1 completed
Sat Jul 27 18:58:51 2024: BS 1 completed
Sat Jul 27 18:58:54 2024: BS 1 completed
Sat Jul 27 18:58:56 2024: BS 1 completed
Sat Jul 27 18:58:58 2024: BS 1 completed
Sat Jul 27 18:59:01 2024: BS 1 completed
Sat Jul 27 18:59:03 2024: BS 1 completed
Sat Jul 27 18:59:06 2024: BS 1 completed
