# Supplementary material for: Structurally Diverse Nitrogen-Rich Scaffolds via Continuous Photo-Click Reactions
Source: Org Lett. 2024 Nov 26;26(49):10559–63. doi: 10.1021/acs.orglett.4c03953 (PMC11650770; doi:10.1021/acs.orglett.4c03953)
Supplement: Supplementary file 2 — ol4c03953_si_002.zip [file ol4c03953_si_002.zip › FID for publication/FIDs/3j/DC-140-BS_FLUORINE_20240809_01.fid/log]

Fri Aug  9 08:53:57 2024: Experiment started
Fri Aug  9 08:54:06 2024: BS 1 completed
Fri Aug  9 08:54:10 2024: BS 2 completed
Fri Aug  9 08:54:14 2024: BS 3 completed
Fri Aug  9 08:54:18 2024: BS 4 completed
Fri Aug  9 08:54:22 2024: BS 5 completed
Fri Aug  9 08:54:26 2024: BS 6 completed
Fri Aug  9 08:54:30 2024: BS 7 completed
Fri Aug  9 08:54:34 2024: BS 8 completed
Fri Aug  9 08:54:38 2024: BS 9 completed
Fri Aug  9 08:54:42 2024: BS 10 completed
Fri Aug  9 08:54:47 2024: BS 11 completed
Fri Aug  9 08:54:50 2024: BS 12 completed
Fri Aug  9 08:54:54 2024: BS 13 completed
Fri Aug  9 08:54:58 2024: BS 14 completed
Fri Aug  9 08:55:03 2024: BS 15 completed
