# Supplementary material for: Structurally Diverse Nitrogen-Rich Scaffolds via Continuous Photo-Click Reactions
Source: Org Lett. 2024 Nov 26;26(49):10559–63. doi: 10.1021/acs.orglett.4c03953 (PMC11650770; doi:10.1021/acs.orglett.4c03953)
Supplement: Supplementary file 2 — ol4c03953_si_002.zip [file ol4c03953_si_002.zip › FID for publication/FIDs/3j/DC-140-BS_gHSQCAD_20240812_01.fid/log]

Mon Aug 12 09:32:36 2024: Experiment started
Mon Aug 12 09:33:19 2024: BS 1 completed
Mon Aug 12 09:33:21 2024: BS 1 completed
Mon Aug 12 09:33:24 2024: BS 1 completed
Mon Aug 12 09:33:26 2024: BS 1 completed
Mon Aug 12 09:33:28 2024: BS 1 completed
Mon Aug 12 09:33:31 2024: BS 1 completed
Mon Aug 12 09:33:33 2024: BS 1 completed
Mon Aug 12 09:33:35 2024: BS 1 completed
Mon Aug 12 09:33:38 2024: BS 1 completed
Mon Aug 12 09:33:40 2024: BS 1 completed
Mon Aug 12 09:33:43 2024: BS 1 completed
Mon Aug 12 09:33:45 2024: BS 1 completed
Mon Aug 12 09:33:47 2024: BS 1 completed
Mon Aug 12 09:33:50 2024: BS 1 completed
Mon Aug 12 09:33:52 2024: BS 1 completed
Mon Aug 12 09:33:55 2024: BS 1 completed
Mon Aug 12 09:33:57 2024: BS 1 completed
Mon Aug 12 09:33:59 2024: BS 1 completed
Mon Aug 12 09:34:02 2024: BS 1 completed
Mon Aug 12 09:34:04 2024: BS 1 completed
Mon Aug 12 09:34:07 2024: BS 1 completed
Mon Aug 12 09:34:09 2024: BS 1 completed
Mon Aug 12 09:34:11 2024: BS 1 completed
Mon Aug 12 09:34:14 2024: BS 1 completed
Mon Aug 12 09:34:16 2024: BS 1 completed
Mon Aug 12 09:34:18 2024: BS 1 completed
Mon Aug 12 09:34:21 2024: BS 1 completed
Mon Aug 12 09:34:23 2024: BS 1 completed
Mon Aug 12 09:34:26 2024: BS 1 completed
Mon Aug 12 09:34:28 2024: BS 1 completed
Mon Aug 12 09:34:30 2024: BS 1 completed
Mon Aug 12 09:34:33 2024: BS 1 completed
Mon Aug 12 09:34:35 2024: BS 1 completed
Mon Aug 12 09:34:38 2024: BS 1 completed
Mon Aug 12 09:34:40 2024: BS 1 completed
Mon Aug 12 09:34:42 2024: BS 1 completed
Mon Aug 12 09:34:45 2024: BS 1 completed
Mon Aug 12 09:34:47 2024: BS 1 completed
Mon Aug 12 09:34:50 2024: BS 1 completed
Mon Aug 12 09:34:52 2024: BS 1 completed
Mon Aug 12 09:34:54 2024: BS 1 completed
Mon Aug 12 09:34:57 2024: BS 1 completed
Mon Aug 12 09:34:59 2024: BS 1 completed
Mon Aug 12 09:35:02 2024: BS 1 completed
Mon Aug 12 09:35:04 2024: BS 1 completed
Mon Aug 12 09:35:06 2024: BS 1 completed
Mon Aug 12 09:35:09 2024: BS 1 completed
Mon Aug 12 09:35:11 2024: BS 1 completed
Mon Aug 12 09:35:13 2024: BS 1 completed
Mon Aug 12 09:35:16 2024: BS 1 completed
Mon Aug 12 09:35:18 2024: BS 1 completed
Mon Aug 12 09:35:21 2024: BS 1 completed
Mon Aug 12 09:35:23 2024: BS 1 completed
Mon Aug 12 09:35:25 2024: BS 1 completed
Mon Aug 12 09:35:28 2024: BS 1 completed
Mon Aug 12 09:35:30 2024: BS 1 completed
Mon Aug 12 09:35:33 2024: BS 1 completed
Mon Aug 12 09:35:35 2024: BS 1 completed
Mon Aug 12 09:35:37 2024: BS 1 completed
Mon Aug 12 09:35:40 2024: BS 1 completed
Mon Aug 12 09:35:42 2024: BS 1 completed
Mon Aug 12 09:35:45 2024: BS 1 completed
Mon Aug 12 09:35:47 2024: BS 1 completed
Mon Aug 12 09:35:49 2024: BS 1 completed
Mon Aug 12 09:35:52 2024: BS 1 completed
Mon Aug 12 09:35:54 2024: BS 1 completed
Mon Aug 12 09:35:57 2024: BS 1 completed
Mon Aug 12 09:35:59 2024: BS 1 completed
Mon Aug 12 09:36:01 2024: BS 1 completed
Mon Aug 12 09:36:04 2024: BS 1 completed
Mon Aug 12 09:36:06 2024: BS 1 completed
Mon Aug 12 09:36:09 2024: BS 1 completed
Mon Aug 12 09:36:11 2024: BS 1 completed
Mon Aug 12 09:36:13 2024: BS 1 completed
Mon Aug 12 09:36:16 2024: BS 1 completed
Mon Aug 12 09:36:18 2024: BS 1 completed
Mon Aug 12 09:36:20 2024: BS 1 completed
Mon Aug 12 09:36:23 2024: BS 1 completed
Mon Aug 12 09:36:25 2024: BS 1 completed
Mon Aug 12 09:36:28 2024: BS 1 completed
Mon Aug 12 09:36:30 2024: BS 1 completed
Mon Aug 12 09:36:32 2024: BS 1 completed
Mon Aug 12 09:36:35 2024: BS 1 completed
Mon Aug 12 09:36:37 2024: BS 1 completed
Mon Aug 12 09:36:40 2024: BS 1 completed
Mon Aug 12 09:36:42 2024: BS 1 completed
Mon Aug 12 09:36:44 2024: BS 1 completed
Mon Aug 12 09:36:47 2024: BS 1 completed
Mon Aug 12 09:36:49 2024: BS 1 completed
Mon Aug 12 09:36:52 2024: BS 1 completed
Mon Aug 12 09:36:54 2024: BS 1 completed
Mon Aug 12 09:36:56 2024: BS 1 completed
Mon Aug 12 09:36:59 2024: BS 1 completed
Mon Aug 12 09:37:01 2024: BS 1 completed
Mon Aug 12 09:37:04 2024: BS 1 completed
Mon Aug 12 09:37:06 2024: BS 1 completed
Mon Aug 12 09:37:08 2024: BS 1 completed
Mon Aug 12 09:37:11 2024: BS 1 completed
Mon Aug 12 09:37:13 2024: BS 1 completed
Mon Aug 12 09:37:16 2024: BS 1 completed
Mon Aug 12 09:37:18 2024: BS 1 completed
Mon Aug 12 09:37:20 2024: BS 1 completed
Mon Aug 12 09:37:23 2024: BS 1 completed
Mon Aug 12 09:37:25 2024: BS 1 completed
Mon Aug 12 09:37:27 2024: BS 1 completed
Mon Aug 12 09:37:30 2024: BS 1 completed
Mon Aug 12 09:37:32 2024: BS 1 completed
Mon Aug 12 09:37:35 2024: BS 1 completed
Mon Aug 12 09:37:37 2024: BS 1 completed
Mon Aug 12 09:37:39 2024: BS 1 completed
Mon Aug 12 09:37:42 2024: BS 1 completed
Mon Aug 12 09:37:44 2024: BS 1 completed
Mon Aug 12 09:37:47 2024: BS 1 completed
Mon Aug 12 09:37:49 2024: BS 1 completed
Mon Aug 12 09:37:51 2024: BS 1 completed
Mon Aug 12 09:37:54 2024: BS 1 completed
Mon Aug 12 09:37:56 2024: BS 1 completed
Mon Aug 12 09:37:59 2024: BS 1 completed
Mon Aug 12 09:38:01 2024: BS 1 completed
Mon Aug 12 09:38:03 2024: BS 1 completed
Mon Aug 12 09:38:06 2024: BS 1 completed
Mon Aug 12 09:38:08 2024: BS 1 completed
Mon Aug 12 09:38:11 2024: BS 1 completed
Mon Aug 12 09:38:13 2024: BS 1 completed
Mon Aug 12 09:38:15 2024: BS 1 completed
Mon Aug 12 09:38:18 2024: BS 1 completed
Mon Aug 12 09:38:20 2024: BS 1 completed
Mon Aug 12 09:38:23 2024: BS 1 completed
Mon Aug 12 09:38:25 2024: BS 1 completed
Mon Aug 12 09:38:27 2024: BS 1 completed
Mon Aug 12 09:38:30 2024: BS 1 completed
Mon Aug 12 09:38:32 2024: BS 1 completed
Mon Aug 12 09:38:35 2024: BS 1 completed
Mon Aug 12 09:38:37 2024: BS 1 completed
Mon Aug 12 09:38:39 2024: BS 1 completed
Mon Aug 12 09:38:42 2024: BS 1 completed
Mon Aug 12 09:38:44 2024: BS 1 completed
Mon Aug 12 09:38:47 2024: BS 1 completed
Mon Aug 12 09:38:49 2024: BS 1 completed
Mon Aug 12 09:38:51 2024: BS 1 completed
Mon Aug 12 09:38:54 2024: BS 1 completed
Mon Aug 12 09:38:56 2024: BS 1 completed
Mon Aug 12 09:38:59 2024: BS 1 completed
Mon Aug 12 09:39:01 2024: BS 1 completed
Mon Aug 12 09:39:03 2024: BS 1 completed
Mon Aug 12 09:39:06 2024: BS 1 completed
Mon Aug 12 09:39:08 2024: BS 1 completed
Mon Aug 12 09:39:11 2024: BS 1 completed
Mon Aug 12 09:39:13 2024: BS 1 completed
Mon Aug 12 09:39:15 2024: BS 1 completed
Mon Aug 12 09:39:18 2024: BS 1 completed
Mon Aug 12 09:39:20 2024: BS 1 completed
Mon Aug 12 09:39:23 2024: BS 1 completed
Mon Aug 12 09:39:25 2024: BS 1 completed
Mon Aug 12 09:39:27 2024: BS 1 completed
Mon Aug 12 09:39:30 2024: BS 1 completed
Mon Aug 12 09:39:32 2024: BS 1 completed
Mon Aug 12 09:39:34 2024: BS 1 completed
Mon Aug 12 09:39:37 2024: BS 1 completed
Mon Aug 12 09:39:39 2024: BS 1 completed
Mon Aug 12 09:39:42 2024: BS 1 completed
Mon Aug 12 09:39:44 2024: BS 1 completed
Mon Aug 12 09:39:46 2024: BS 1 completed
Mon Aug 12 09:39:49 2024: BS 1 completed
Mon Aug 12 09:39:51 2024: BS 1 completed
Mon Aug 12 09:39:54 2024: BS 1 completed
Mon Aug 12 09:39:56 2024: BS 1 completed
Mon Aug 12 09:39:58 2024: BS 1 completed
Mon Aug 12 09:40:01 2024: BS 1 completed
Mon Aug 12 09:40:03 2024: BS 1 completed
Mon Aug 12 09:40:06 2024: BS 1 completed
Mon Aug 12 09:40:08 2024: BS 1 completed
Mon Aug 12 09:40:10 2024: BS 1 completed
Mon Aug 12 09:40:13 2024: BS 1 completed
Mon Aug 12 09:40:15 2024: BS 1 completed
Mon Aug 12 09:40:18 2024: BS 1 completed
Mon Aug 12 09:40:20 2024: BS 1 completed
Mon Aug 12 09:40:22 2024: BS 1 completed
Mon Aug 12 09:40:25 2024: BS 1 completed
Mon Aug 12 09:40:27 2024: BS 1 completed
Mon Aug 12 09:40:30 2024: BS 1 completed
Mon Aug 12 09:40:32 2024: BS 1 completed
Mon Aug 12 09:40:34 2024: BS 1 completed
Mon Aug 12 09:40:37 2024: BS 1 completed
Mon Aug 12 09:40:39 2024: BS 1 completed
Mon Aug 12 09:40:42 2024: BS 1 completed
Mon Aug 12 09:40:44 2024: BS 1 completed
Mon Aug 12 09:40:46 2024: BS 1 completed
Mon Aug 12 09:40:49 2024: BS 1 completed
Mon Aug 12 09:40:51 2024: BS 1 completed
Mon Aug 12 09:40:54 2024: BS 1 completed
Mon Aug 12 09:40:56 2024: BS 1 completed
Mon Aug 12 09:40:58 2024: BS 1 completed
Mon Aug 12 09:41:01 2024: BS 1 completed
Mon Aug 12 09:41:03 2024: BS 1 completed
Mon Aug 12 09:41:06 2024: BS 1 completed
Mon Aug 12 09:41:08 2024: BS 1 completed
Mon Aug 12 09:41:10 2024: BS 1 completed
Mon Aug 12 09:41:13 2024: BS 1 completed
Mon Aug 12 09:41:15 2024: BS 1 completed
Mon Aug 12 09:41:18 2024: BS 1 completed
Mon Aug 12 09:41:20 2024: BS 1 completed
Mon Aug 12 09:41:22 2024: BS 1 completed
Mon Aug 12 09:41:25 2024: BS 1 completed
Mon Aug 12 09:41:27 2024: BS 1 completed
Mon Aug 12 09:41:30 2024: BS 1 completed
Mon Aug 12 09:41:32 2024: BS 1 completed
Mon Aug 12 09:41:34 2024: BS 1 completed
Mon Aug 12 09:41:37 2024: BS 1 completed
Mon Aug 12 09:41:39 2024: BS 1 completed
Mon Aug 12 09:41:42 2024: BS 1 completed
Mon Aug 12 09:41:44 2024: BS 1 completed
Mon Aug 12 09:41:46 2024: BS 1 completed
Mon Aug 12 09:41:49 2024: BS 1 completed
Mon Aug 12 09:41:51 2024: BS 1 completed
Mon Aug 12 09:41:54 2024: BS 1 completed
Mon Aug 12 09:41:56 2024: BS 1 completed
Mon Aug 12 09:41:58 2024: BS 1 completed
Mon Aug 12 09:42:01 2024: BS 1 completed
Mon Aug 12 09:42:03 2024: BS 1 completed
Mon Aug 12 09:42:06 2024: BS 1 completed
Mon Aug 12 09:42:08 2024: BS 1 completed
Mon Aug 12 09:42:10 2024: BS 1 completed
Mon Aug 12 09:42:13 2024: BS 1 completed
Mon Aug 12 09:42:15 2024: BS 1 completed
Mon Aug 12 09:42:18 2024: BS 1 completed
Mon Aug 12 09:42:20 2024: BS 1 completed
Mon Aug 12 09:42:22 2024: BS 1 completed
Mon Aug 12 09:42:25 2024: BS 1 completed
Mon Aug 12 09:42:27 2024: BS 1 completed
Mon Aug 12 09:42:30 2024: BS 1 completed
Mon Aug 12 09:42:32 2024: BS 1 completed
Mon Aug 12 09:42:34 2024: BS 1 completed
Mon Aug 12 09:42:37 2024: BS 1 completed
Mon Aug 12 09:42:39 2024: BS 1 completed
Mon Aug 12 09:42:42 2024: BS 1 completed
Mon Aug 12 09:42:44 2024: BS 1 completed
Mon Aug 12 09:42:47 2024: BS 1 completed
Mon Aug 12 09:42:49 2024: BS 1 completed
Mon Aug 12 09:42:51 2024: BS 1 completed
Mon Aug 12 09:42:54 2024: BS 1 completed
Mon Aug 12 09:42:56 2024: BS 1 completed
Mon Aug 12 09:42:59 2024: BS 1 completed
Mon Aug 12 09:43:01 2024: BS 1 completed
Mon Aug 12 09:43:03 2024: BS 1 completed
Mon Aug 12 09:43:06 2024: BS 1 completed
Mon Aug 12 09:43:08 2024: BS 1 completed
Mon Aug 12 09:43:11 2024: BS 1 completed
Mon Aug 12 09:43:13 2024: BS 1 completed
Mon Aug 12 09:43:15 2024: BS 1 completed
Mon Aug 12 09:43:18 2024: BS 1 completed
Mon Aug 12 09:43:20 2024: BS 1 completed
Mon Aug 12 09:43:23 2024: BS 1 completed
Mon Aug 12 09:43:25 2024: BS 1 completed
Mon Aug 12 09:43:27 2024: BS 1 completed
Mon Aug 12 09:43:30 2024: BS 1 completed
Mon Aug 12 09:43:32 2024: BS 1 completed
Mon Aug 12 09:43:35 2024: BS 1 completed
Mon Aug 12 09:43:37 2024: BS 1 completed
Mon Aug 12 09:43:39 2024: BS 1 completed
Mon Aug 12 09:43:42 2024: BS 1 completed
Mon Aug 12 09:43:44 2024: BS 1 completed
Mon Aug 12 09:43:47 2024: BS 1 completed
Mon Aug 12 09:43:49 2024: BS 1 completed
Mon Aug 12 09:43:51 2024: BS 1 completed
Mon Aug 12 09:43:54 2024: BS 1 completed
Mon Aug 12 09:43:56 2024: BS 1 completed
Mon Aug 12 09:43:59 2024: BS 1 completed
Mon Aug 12 09:44:01 2024: BS 1 completed
Mon Aug 12 09:44:03 2024: BS 1 completed
Mon Aug 12 09:44:06 2024: BS 1 completed
Mon Aug 12 09:44:08 2024: BS 1 completed
Mon Aug 12 09:44:11 2024: BS 1 completed
Mon Aug 12 09:44:13 2024: BS 1 completed
Mon Aug 12 09:44:15 2024: BS 1 completed
Mon Aug 12 09:44:18 2024: BS 1 completed
Mon Aug 12 09:44:20 2024: BS 1 completed
Mon Aug 12 09:44:23 2024: BS 1 completed
Mon Aug 12 09:44:25 2024: BS 1 completed
Mon Aug 12 09:44:27 2024: BS 1 completed
Mon Aug 12 09:44:30 2024: BS 1 completed
Mon Aug 12 09:44:32 2024: BS 1 completed
Mon Aug 12 09:44:35 2024: BS 1 completed
Mon Aug 12 09:44:37 2024: BS 1 completed
Mon Aug 12 09:44:39 2024: BS 1 completed
Mon Aug 12 09:44:42 2024: BS 1 completed
Mon Aug 12 09:44:44 2024: BS 1 completed
Mon Aug 12 09:44:47 2024: BS 1 completed
Mon Aug 12 09:44:49 2024: BS 1 completed
Mon Aug 12 09:44:52 2024: BS 1 completed
Mon Aug 12 09:44:54 2024: BS 1 completed
Mon Aug 12 09:44:56 2024: BS 1 completed
Mon Aug 12 09:44:59 2024: BS 1 completed
Mon Aug 12 09:45:01 2024: BS 1 completed
Mon Aug 12 09:45:04 2024: BS 1 completed
Mon Aug 12 09:45:06 2024: BS 1 completed
Mon Aug 12 09:45:08 2024: BS 1 completed
Mon Aug 12 09:45:11 2024: BS 1 completed
Mon Aug 12 09:45:13 2024: BS 1 completed
Mon Aug 12 09:45:16 2024: BS 1 completed
Mon Aug 12 09:45:18 2024: BS 1 completed
Mon Aug 12 09:45:20 2024: BS 1 completed
Mon Aug 12 09:45:23 2024: BS 1 completed
Mon Aug 12 09:45:25 2024: BS 1 completed
Mon Aug 12 09:45:28 2024: BS 1 completed
Mon Aug 12 09:45:30 2024: BS 1 completed
Mon Aug 12 09:45:32 2024: BS 1 completed
Mon Aug 12 09:45:35 2024: BS 1 completed
Mon Aug 12 09:45:37 2024: BS 1 completed
Mon Aug 12 09:45:40 2024: BS 1 completed
Mon Aug 12 09:45:42 2024: BS 1 completed
Mon Aug 12 09:45:44 2024: BS 1 completed
Mon Aug 12 09:45:47 2024: BS 1 completed
Mon Aug 12 09:45:49 2024: BS 1 completed
Mon Aug 12 09:45:52 2024: BS 1 completed
Mon Aug 12 09:45:54 2024: BS 1 completed
Mon Aug 12 09:45:56 2024: BS 1 completed
Mon Aug 12 09:45:59 2024: BS 1 completed
Mon Aug 12 09:46:01 2024: BS 1 completed
Mon Aug 12 09:46:04 2024: BS 1 completed
Mon Aug 12 09:46:06 2024: BS 1 completed
Mon Aug 12 09:46:09 2024: BS 1 completed
Mon Aug 12 09:46:11 2024: BS 1 completed
Mon Aug 12 09:46:13 2024: BS 1 completed
Mon Aug 12 09:46:16 2024: BS 1 completed
Mon Aug 12 09:46:18 2024: BS 1 completed
Mon Aug 12 09:46:21 2024: BS 1 completed
Mon Aug 12 09:46:23 2024: BS 1 completed
Mon Aug 12 09:46:25 2024: BS 1 completed
Mon Aug 12 09:46:28 2024: BS 1 completed
Mon Aug 12 09:46:30 2024: BS 1 completed
Mon Aug 12 09:46:33 2024: BS 1 completed
Mon Aug 12 09:46:35 2024: BS 1 completed
Mon Aug 12 09:46:37 2024: BS 1 completed
Mon Aug 12 09:46:40 2024: BS 1 completed
Mon Aug 12 09:46:42 2024: BS 1 completed
Mon Aug 12 09:46:45 2024: BS 1 completed
Mon Aug 12 09:46:47 2024: BS 1 completed
Mon Aug 12 09:46:49 2024: BS 1 completed
Mon Aug 12 09:46:52 2024: BS 1 completed
Mon Aug 12 09:46:54 2024: BS 1 completed
Mon Aug 12 09:46:57 2024: BS 1 completed
Mon Aug 12 09:46:59 2024: BS 1 completed
Mon Aug 12 09:47:01 2024: BS 1 completed
Mon Aug 12 09:47:04 2024: BS 1 completed
Mon Aug 12 09:47:06 2024: BS 1 completed
Mon Aug 12 09:47:09 2024: BS 1 completed
Mon Aug 12 09:47:11 2024: BS 1 completed
Mon Aug 12 09:47:14 2024: BS 1 completed
Mon Aug 12 09:47:16 2024: BS 1 completed
Mon Aug 12 09:47:18 2024: BS 1 completed
Mon Aug 12 09:47:21 2024: BS 1 completed
Mon Aug 12 09:47:23 2024: BS 1 completed
Mon Aug 12 09:47:26 2024: BS 1 completed
Mon Aug 12 09:47:28 2024: BS 1 completed
Mon Aug 12 09:47:30 2024: BS 1 completed
Mon Aug 12 09:47:33 2024: BS 1 completed
Mon Aug 12 09:47:35 2024: BS 1 completed
Mon Aug 12 09:47:38 2024: BS 1 completed
Mon Aug 12 09:47:40 2024: BS 1 completed
Mon Aug 12 09:47:42 2024: BS 1 completed
Mon Aug 12 09:47:45 2024: BS 1 completed
Mon Aug 12 09:47:47 2024: BS 1 completed
Mon Aug 12 09:47:50 2024: BS 1 completed
Mon Aug 12 09:47:52 2024: BS 1 completed
Mon Aug 12 09:47:54 2024: BS 1 completed
Mon Aug 12 09:47:57 2024: BS 1 completed
Mon Aug 12 09:47:59 2024: BS 1 completed
Mon Aug 12 09:48:02 2024: BS 1 completed
Mon Aug 12 09:48:04 2024: BS 1 completed
Mon Aug 12 09:48:07 2024: BS 1 completed
Mon Aug 12 09:48:09 2024: BS 1 completed
Mon Aug 12 09:48:11 2024: BS 1 completed
Mon Aug 12 09:48:14 2024: BS 1 completed
Mon Aug 12 09:48:16 2024: BS 1 completed
Mon Aug 12 09:48:19 2024: BS 1 completed
Mon Aug 12 09:48:21 2024: BS 1 completed
Mon Aug 12 09:48:23 2024: BS 1 completed
Mon Aug 12 09:48:26 2024: BS 1 completed
Mon Aug 12 09:48:28 2024: BS 1 completed
Mon Aug 12 09:48:31 2024: BS 1 completed
Mon Aug 12 09:48:33 2024: BS 1 completed
Mon Aug 12 09:48:35 2024: BS 1 completed
Mon Aug 12 09:48:38 2024: BS 1 completed
Mon Aug 12 09:48:40 2024: BS 1 completed
Mon Aug 12 09:48:43 2024: BS 1 completed
Mon Aug 12 09:48:45 2024: BS 1 completed
Mon Aug 12 09:48:48 2024: BS 1 completed
Mon Aug 12 09:48:50 2024: BS 1 completed
Mon Aug 12 09:48:52 2024: BS 1 completed
Mon Aug 12 09:48:55 2024: BS 1 completed
Mon Aug 12 09:48:57 2024: BS 1 completed
Mon Aug 12 09:49:00 2024: BS 1 completed
Mon Aug 12 09:49:02 2024: BS 1 completed
Mon Aug 12 09:49:04 2024: BS 1 completed
Mon Aug 12 09:49:07 2024: BS 1 completed
Mon Aug 12 09:49:09 2024: BS 1 completed
Mon Aug 12 09:49:12 2024: BS 1 completed
Mon Aug 12 09:49:14 2024: BS 1 completed
Mon Aug 12 09:49:16 2024: BS 1 completed
Mon Aug 12 09:49:19 2024: BS 1 completed
Mon Aug 12 09:49:21 2024: BS 1 completed
Mon Aug 12 09:49:24 2024: BS 1 completed
Mon Aug 12 09:49:26 2024: BS 1 completed
Mon Aug 12 09:49:29 2024: BS 1 completed
Mon Aug 12 09:49:31 2024: BS 1 completed
Mon Aug 12 09:49:33 2024: BS 1 completed
Mon Aug 12 09:49:36 2024: BS 1 completed
Mon Aug 12 09:49:38 2024: BS 1 completed
Mon Aug 12 09:49:41 2024: BS 1 completed
Mon Aug 12 09:49:43 2024: BS 1 completed
Mon Aug 12 09:49:45 2024: BS 1 completed
Mon Aug 12 09:49:48 2024: BS 1 completed
Mon Aug 12 09:49:50 2024: BS 1 completed
Mon Aug 12 09:49:53 2024: BS 1 completed
Mon Aug 12 09:49:55 2024: BS 1 completed
Mon Aug 12 09:49:57 2024: BS 1 completed
Mon Aug 12 09:50:00 2024: BS 1 completed
Mon Aug 12 09:50:02 2024: BS 1 completed
Mon Aug 12 09:50:05 2024: BS 1 completed
Mon Aug 12 09:50:07 2024: BS 1 completed
Mon Aug 12 09:50:10 2024: BS 1 completed
Mon Aug 12 09:50:12 2024: BS 1 completed
Mon Aug 12 09:50:14 2024: BS 1 completed
Mon Aug 12 09:50:17 2024: BS 1 completed
Mon Aug 12 09:50:19 2024: BS 1 completed
Mon Aug 12 09:50:22 2024: BS 1 completed
Mon Aug 12 09:50:24 2024: BS 1 completed
Mon Aug 12 09:50:26 2024: BS 1 completed
Mon Aug 12 09:50:29 2024: BS 1 completed
Mon Aug 12 09:50:31 2024: BS 1 completed
Mon Aug 12 09:50:34 2024: BS 1 completed
Mon Aug 12 09:50:36 2024: BS 1 completed
Mon Aug 12 09:50:39 2024: BS 1 completed
Mon Aug 12 09:50:41 2024: BS 1 completed
Mon Aug 12 09:50:43 2024: BS 1 completed
Mon Aug 12 09:50:46 2024: BS 1 completed
Mon Aug 12 09:50:48 2024: BS 1 completed
Mon Aug 12 09:50:51 2024: BS 1 completed
Mon Aug 12 09:50:53 2024: BS 1 completed
Mon Aug 12 09:50:55 2024: BS 1 completed
Mon Aug 12 09:50:58 2024: BS 1 completed
Mon Aug 12 09:51:00 2024: BS 1 completed
Mon Aug 12 09:51:03 2024: BS 1 completed
Mon Aug 12 09:51:05 2024: BS 1 completed
Mon Aug 12 09:51:07 2024: BS 1 completed
Mon Aug 12 09:51:10 2024: BS 1 completed
Mon Aug 12 09:51:12 2024: BS 1 completed
Mon Aug 12 09:51:15 2024: BS 1 completed
Mon Aug 12 09:51:17 2024: BS 1 completed
Mon Aug 12 09:51:20 2024: BS 1 completed
Mon Aug 12 09:51:22 2024: BS 1 completed
Mon Aug 12 09:51:24 2024: BS 1 completed
Mon Aug 12 09:51:27 2024: BS 1 completed
Mon Aug 12 09:51:29 2024: BS 1 completed
Mon Aug 12 09:51:32 2024: BS 1 completed
Mon Aug 12 09:51:34 2024: BS 1 completed
Mon Aug 12 09:51:36 2024: BS 1 completed
Mon Aug 12 09:51:39 2024: BS 1 completed
Mon Aug 12 09:51:41 2024: BS 1 completed
Mon Aug 12 09:51:44 2024: BS 1 completed
Mon Aug 12 09:51:46 2024: BS 1 completed
Mon Aug 12 09:51:49 2024: BS 1 completed
Mon Aug 12 09:51:51 2024: BS 1 completed
Mon Aug 12 09:51:53 2024: BS 1 completed
Mon Aug 12 09:51:56 2024: BS 1 completed
Mon Aug 12 09:51:58 2024: BS 1 completed
Mon Aug 12 09:52:01 2024: BS 1 completed
Mon Aug 12 09:52:03 2024: BS 1 completed
Mon Aug 12 09:52:05 2024: BS 1 completed
Mon Aug 12 09:52:08 2024: BS 1 completed
Mon Aug 12 09:52:10 2024: BS 1 completed
Mon Aug 12 09:52:13 2024: BS 1 completed
Mon Aug 12 09:52:15 2024: BS 1 completed
Mon Aug 12 09:52:18 2024: BS 1 completed
Mon Aug 12 09:52:20 2024: BS 1 completed
Mon Aug 12 09:52:22 2024: BS 1 completed
Mon Aug 12 09:52:25 2024: BS 1 completed
Mon Aug 12 09:52:27 2024: BS 1 completed
Mon Aug 12 09:52:30 2024: BS 1 completed
Mon Aug 12 09:52:32 2024: BS 1 completed
Mon Aug 12 09:52:34 2024: BS 1 completed
Mon Aug 12 09:52:37 2024: BS 1 completed
Mon Aug 12 09:52:39 2024: BS 1 completed
Mon Aug 12 09:52:42 2024: BS 1 completed
Mon Aug 12 09:52:44 2024: BS 1 completed
Mon Aug 12 09:52:47 2024: BS 1 completed
Mon Aug 12 09:52:49 2024: BS 1 completed
Mon Aug 12 09:52:51 2024: BS 1 completed
Mon Aug 12 09:52:54 2024: BS 1 completed
Mon Aug 12 09:52:56 2024: BS 1 completed
Mon Aug 12 09:52:59 2024: BS 1 completed
Mon Aug 12 09:53:01 2024: BS 1 completed
Mon Aug 12 09:53:03 2024: BS 1 completed
Mon Aug 12 09:53:06 2024: BS 1 completed
Mon Aug 12 09:53:08 2024: BS 1 completed
Mon Aug 12 09:53:11 2024: BS 1 completed
Mon Aug 12 09:53:13 2024: BS 1 completed
Mon Aug 12 09:53:16 2024: BS 1 completed
Mon Aug 12 09:53:18 2024: BS 1 completed
Mon Aug 12 09:53:20 2024: BS 1 completed
Mon Aug 12 09:53:23 2024: BS 1 completed
Mon Aug 12 09:53:25 2024: BS 1 completed
Mon Aug 12 09:53:28 2024: BS 1 completed
Mon Aug 12 09:53:30 2024: BS 1 completed
Mon Aug 12 09:53:32 2024: BS 1 completed
Mon Aug 12 09:53:35 2024: BS 1 completed
Mon Aug 12 09:53:37 2024: BS 1 completed
Mon Aug 12 09:53:40 2024: BS 1 completed
Mon Aug 12 09:53:42 2024: BS 1 completed
Mon Aug 12 09:53:45 2024: BS 1 completed
Mon Aug 12 09:53:47 2024: BS 1 completed
