# Supplementary material for: Structurally Diverse Nitrogen-Rich Scaffolds via Continuous Photo-Click Reactions
Source: Org Lett. 2024 Nov 26;26(49):10559–63. doi: 10.1021/acs.orglett.4c03953 (PMC11650770; doi:10.1021/acs.orglett.4c03953)
Supplement: Supplementary file 2 — ol4c03953_si_002.zip [file ol4c03953_si_002.zip › FID for publication/FIDs/3j/DC-140-BS_PROTON_20240809_01.fid/log]

Fri Aug  9 08:51:51 2024: Experiment started
Fri Aug  9 08:51:58 2024: BS 1 completed
Fri Aug  9 08:52:01 2024: BS 2 completed
Fri Aug  9 08:52:05 2024: BS 3 completed
Fri Aug  9 08:52:08 2024: BS 4 completed
Fri Aug  9 08:52:12 2024: BS 5 completed
Fri Aug  9 08:52:16 2024: BS 6 completed
Fri Aug  9 08:52:19 2024: BS 7 completed
