# Supplementary material for: Structurally Diverse Nitrogen-Rich Scaffolds via Continuous Photo-Click Reactions
Source: Org Lett. 2024 Nov 26;26(49):10559–63. doi: 10.1021/acs.orglett.4c03953 (PMC11650770; doi:10.1021/acs.orglett.4c03953)
Supplement: Supplementary file 2 — ol4c03953_si_002.zip [file ol4c03953_si_002.zip › FID for publication/FIDs/3k/DC-135-F_CARBON_20240728_01.fid/log]

Sun Jul 28 12:04:36 2024: Experiment started
Sun Jul 28 12:09:10 2024: BS 1 completed
Sun Jul 28 12:09:26 2024: BS 2 completed
Sun Jul 28 12:09:42 2024: BS 3 completed
Sun Jul 28 12:09:58 2024: BS 4 completed
Sun Jul 28 12:10:14 2024: BS 5 completed
Sun Jul 28 12:10:30 2024: BS 6 completed
Sun Jul 28 12:10:46 2024: BS 7 completed
Sun Jul 28 12:11:02 2024: BS 8 completed
Sun Jul 28 12:11:18 2024: BS 9 completed
Sun Jul 28 12:11:34 2024: BS 10 completed
Sun Jul 28 12:11:50 2024: BS 11 completed
Sun Jul 28 12:12:06 2024: BS 12 completed
Sun Jul 28 12:12:22 2024: BS 13 completed
Sun Jul 28 12:12:38 2024: BS 14 completed
Sun Jul 28 12:12:54 2024: BS 15 completed
Sun Jul 28 12:13:10 2024: BS 16 completed
Sun Jul 28 12:13:26 2024: BS 17 completed
Sun Jul 28 12:13:42 2024: BS 18 completed
Sun Jul 28 12:13:58 2024: BS 19 completed
Sun Jul 28 12:14:14 2024: BS 20 completed
Sun Jul 28 12:14:30 2024: BS 21 completed
Sun Jul 28 12:14:46 2024: BS 22 completed
Sun Jul 28 12:15:02 2024: BS 23 completed
Sun Jul 28 12:15:18 2024: BS 24 completed
Sun Jul 28 12:15:34 2024: BS 25 completed
Sun Jul 28 12:15:50 2024: BS 26 completed
Sun Jul 28 12:16:06 2024: BS 27 completed
Sun Jul 28 12:16:22 2024: BS 28 completed
Sun Jul 28 12:16:38 2024: BS 29 completed
Sun Jul 28 12:16:54 2024: BS 30 completed
Sun Jul 28 12:17:10 2024: BS 31 completed
Sun Jul 28 12:17:26 2024: BS 32 completed
Sun Jul 28 12:17:42 2024: BS 33 completed
Sun Jul 28 12:17:58 2024: BS 34 completed
Sun Jul 28 12:18:14 2024: BS 35 completed
Sun Jul 28 12:18:30 2024: BS 36 completed
Sun Jul 28 12:18:46 2024: BS 37 completed
Sun Jul 28 12:19:02 2024: BS 38 completed
Sun Jul 28 12:19:18 2024: BS 39 completed
Sun Jul 28 12:19:34 2024: BS 40 completed
Sun Jul 28 12:19:50 2024: BS 41 completed
Sun Jul 28 12:20:06 2024: BS 42 completed
Sun Jul 28 12:20:22 2024: BS 43 completed
Sun Jul 28 12:20:38 2024: BS 44 completed
Sun Jul 28 12:20:54 2024: BS 45 completed
Sun Jul 28 12:21:10 2024: BS 46 completed
Sun Jul 28 12:21:26 2024: BS 47 completed
Sun Jul 28 12:21:42 2024: BS 48 completed
Sun Jul 28 12:21:58 2024: BS 49 completed
Sun Jul 28 12:22:14 2024: BS 50 completed
Sun Jul 28 12:22:30 2024: BS 51 completed
Sun Jul 28 12:22:46 2024: BS 52 completed
Sun Jul 28 12:23:02 2024: BS 53 completed
Sun Jul 28 12:23:18 2024: BS 54 completed
Sun Jul 28 12:23:34 2024: BS 55 completed
Sun Jul 28 12:23:50 2024: BS 56 completed
Sun Jul 28 12:24:06 2024: BS 57 completed
Sun Jul 28 12:24:22 2024: BS 58 completed
Sun Jul 28 12:24:38 2024: BS 59 completed
Sun Jul 28 12:24:54 2024: BS 60 completed
Sun Jul 28 12:25:10 2024: BS 61 completed
Sun Jul 28 12:25:26 2024: BS 62 completed
Sun Jul 28 12:25:42 2024: BS 63 completed
Sun Jul 28 12:25:58 2024: BS 64 completed
Sun Jul 28 12:26:14 2024: BS 65 completed
Sun Jul 28 12:26:30 2024: BS 66 completed
Sun Jul 28 12:26:46 2024: BS 67 completed
Sun Jul 28 12:27:02 2024: BS 68 completed
Sun Jul 28 12:27:18 2024: BS 69 completed
Sun Jul 28 12:27:34 2024: BS 70 completed
Sun Jul 28 12:27:50 2024: BS 71 completed
Sun Jul 28 12:28:06 2024: BS 72 completed
Sun Jul 28 12:28:22 2024: BS 73 completed
Sun Jul 28 12:28:38 2024: BS 74 completed
Sun Jul 28 12:28:54 2024: BS 75 completed
Sun Jul 28 12:29:10 2024: BS 76 completed
Sun Jul 28 12:29:26 2024: BS 77 completed
Sun Jul 28 12:29:42 2024: BS 78 completed
Sun Jul 28 12:29:58 2024: BS 79 completed
Sun Jul 28 12:30:14 2024: BS 80 completed
Sun Jul 28 12:30:30 2024: BS 81 completed
Sun Jul 28 12:30:46 2024: BS 82 completed
Sun Jul 28 12:31:02 2024: BS 83 completed
Sun Jul 28 12:31:18 2024: BS 84 completed
Sun Jul 28 12:31:34 2024: BS 85 completed
Sun Jul 28 12:31:50 2024: BS 86 completed
Sun Jul 28 12:32:06 2024: BS 87 completed
Sun Jul 28 12:32:22 2024: BS 88 completed
Sun Jul 28 12:32:38 2024: BS 89 completed
Sun Jul 28 12:32:54 2024: BS 90 completed
Sun Jul 28 12:33:10 2024: BS 91 completed
Sun Jul 28 12:33:26 2024: BS 92 completed
Sun Jul 28 12:33:42 2024: BS 93 completed
Sun Jul 28 12:33:58 2024: BS 94 completed
Sun Jul 28 12:34:14 2024: BS 95 completed
Sun Jul 28 12:34:30 2024: BS 96 completed
Sun Jul 28 12:34:46 2024: BS 97 completed
Sun Jul 28 12:35:02 2024: BS 98 completed
Sun Jul 28 12:35:18 2024: BS 99 completed
Sun Jul 28 12:35:34 2024: BS 100 completed
Sun Jul 28 12:35:50 2024: BS 101 completed
Sun Jul 28 12:36:06 2024: BS 102 completed
Sun Jul 28 12:36:22 2024: BS 103 completed
Sun Jul 28 12:36:38 2024: BS 104 completed
Sun Jul 28 12:36:54 2024: BS 105 completed
Sun Jul 28 12:37:10 2024: BS 106 completed
Sun Jul 28 12:37:26 2024: BS 107 completed
Sun Jul 28 12:37:42 2024: BS 108 completed
Sun Jul 28 12:37:58 2024: BS 109 completed
Sun Jul 28 12:38:14 2024: BS 110 completed
Sun Jul 28 12:38:30 2024: BS 111 completed
Sun Jul 28 12:38:46 2024: BS 112 completed
Sun Jul 28 12:39:02 2024: BS 113 completed
Sun Jul 28 12:39:18 2024: BS 114 completed
Sun Jul 28 12:39:34 2024: BS 115 completed
Sun Jul 28 12:39:50 2024: BS 116 completed
Sun Jul 28 12:40:06 2024: BS 117 completed
Sun Jul 28 12:40:22 2024: BS 118 completed
Sun Jul 28 12:40:38 2024: BS 119 completed
Sun Jul 28 12:40:54 2024: BS 120 completed
Sun Jul 28 12:41:10 2024: BS 121 completed
Sun Jul 28 12:41:26 2024: BS 122 completed
Sun Jul 28 12:41:42 2024: BS 123 completed
Sun Jul 28 12:41:58 2024: BS 124 completed
