# Supplementary material for: Structurally Diverse Nitrogen-Rich Scaffolds via Continuous Photo-Click Reactions
Source: Org Lett. 2024 Nov 26;26(49):10559–63. doi: 10.1021/acs.orglett.4c03953 (PMC11650770; doi:10.1021/acs.orglett.4c03953)
Supplement: Supplementary file 2 — ol4c03953_si_002.zip [file ol4c03953_si_002.zip › FID for publication/FIDs/3k/DC-135-F_gHSQCAD_20240728_01.fid/log]

Sun Jul 28 12:42:56 2024: Experiment started
Sun Jul 28 12:43:39 2024: BS 1 completed
Sun Jul 28 12:43:41 2024: BS 1 completed
Sun Jul 28 12:43:44 2024: BS 1 completed
Sun Jul 28 12:43:46 2024: BS 1 completed
Sun Jul 28 12:43:49 2024: BS 1 completed
Sun Jul 28 12:43:51 2024: BS 1 completed
Sun Jul 28 12:43:53 2024: BS 1 completed
Sun Jul 28 12:43:56 2024: BS 1 completed
Sun Jul 28 12:43:58 2024: BS 1 completed
Sun Jul 28 12:44:01 2024: BS 1 completed
Sun Jul 28 12:44:03 2024: BS 1 completed
Sun Jul 28 12:44:05 2024: BS 1 completed
Sun Jul 28 12:44:08 2024: BS 1 completed
Sun Jul 28 12:44:10 2024: BS 1 completed
Sun Jul 28 12:44:13 2024: BS 1 completed
Sun Jul 28 12:44:15 2024: BS 1 completed
Sun Jul 28 12:44:17 2024: BS 1 completed
Sun Jul 28 12:44:20 2024: BS 1 completed
Sun Jul 28 12:44:22 2024: BS 1 completed
Sun Jul 28 12:44:24 2024: BS 1 completed
Sun Jul 28 12:44:27 2024: BS 1 completed
Sun Jul 28 12:44:29 2024: BS 1 completed
Sun Jul 28 12:44:32 2024: BS 1 completed
Sun Jul 28 12:44:34 2024: BS 1 completed
Sun Jul 28 12:44:36 2024: BS 1 completed
Sun Jul 28 12:44:39 2024: BS 1 completed
Sun Jul 28 12:44:41 2024: BS 1 completed
Sun Jul 28 12:44:44 2024: BS 1 completed
Sun Jul 28 12:44:46 2024: BS 1 completed
Sun Jul 28 12:44:48 2024: BS 1 completed
Sun Jul 28 12:44:51 2024: BS 1 completed
Sun Jul 28 12:44:53 2024: BS 1 completed
Sun Jul 28 12:44:56 2024: BS 1 completed
Sun Jul 28 12:44:58 2024: BS 1 completed
Sun Jul 28 12:45:00 2024: BS 1 completed
Sun Jul 28 12:45:03 2024: BS 1 completed
Sun Jul 28 12:45:05 2024: BS 1 completed
Sun Jul 28 12:45:08 2024: BS 1 completed
Sun Jul 28 12:45:10 2024: BS 1 completed
Sun Jul 28 12:45:12 2024: BS 1 completed
Sun Jul 28 12:45:15 2024: BS 1 completed
Sun Jul 28 12:45:17 2024: BS 1 completed
Sun Jul 28 12:45:19 2024: BS 1 completed
Sun Jul 28 12:45:22 2024: BS 1 completed
Sun Jul 28 12:45:24 2024: BS 1 completed
Sun Jul 28 12:45:27 2024: BS 1 completed
Sun Jul 28 12:45:29 2024: BS 1 completed
Sun Jul 28 12:45:31 2024: BS 1 completed
Sun Jul 28 12:45:34 2024: BS 1 completed
Sun Jul 28 12:45:36 2024: BS 1 completed
Sun Jul 28 12:45:39 2024: BS 1 completed
Sun Jul 28 12:45:41 2024: BS 1 completed
Sun Jul 28 12:45:43 2024: BS 1 completed
Sun Jul 28 12:45:46 2024: BS 1 completed
Sun Jul 28 12:45:48 2024: BS 1 completed
Sun Jul 28 12:45:51 2024: BS 1 completed
Sun Jul 28 12:45:53 2024: BS 1 completed
Sun Jul 28 12:45:55 2024: BS 1 completed
Sun Jul 28 12:45:58 2024: BS 1 completed
Sun Jul 28 12:46:00 2024: BS 1 completed
Sun Jul 28 12:46:03 2024: BS 1 completed
Sun Jul 28 12:46:05 2024: BS 1 completed
Sun Jul 28 12:46:07 2024: BS 1 completed
Sun Jul 28 12:46:10 2024: BS 1 completed
Sun Jul 28 12:46:12 2024: BS 1 completed
Sun Jul 28 12:46:14 2024: BS 1 completed
Sun Jul 28 12:46:17 2024: BS 1 completed
Sun Jul 28 12:46:19 2024: BS 1 completed
Sun Jul 28 12:46:22 2024: BS 1 completed
Sun Jul 28 12:46:24 2024: BS 1 completed
Sun Jul 28 12:46:26 2024: BS 1 completed
Sun Jul 28 12:46:29 2024: BS 1 completed
Sun Jul 28 12:46:31 2024: BS 1 completed
Sun Jul 28 12:46:34 2024: BS 1 completed
Sun Jul 28 12:46:36 2024: BS 1 completed
Sun Jul 28 12:46:38 2024: BS 1 completed
Sun Jul 28 12:46:41 2024: BS 1 completed
Sun Jul 28 12:46:43 2024: BS 1 completed
Sun Jul 28 12:46:46 2024: BS 1 completed
Sun Jul 28 12:46:48 2024: BS 1 completed
Sun Jul 28 12:46:50 2024: BS 1 completed
Sun Jul 28 12:46:53 2024: BS 1 completed
Sun Jul 28 12:46:55 2024: BS 1 completed
Sun Jul 28 12:46:58 2024: BS 1 completed
Sun Jul 28 12:47:00 2024: BS 1 completed
Sun Jul 28 12:47:02 2024: BS 1 completed
Sun Jul 28 12:47:05 2024: BS 1 completed
Sun Jul 28 12:47:07 2024: BS 1 completed
Sun Jul 28 12:47:10 2024: BS 1 completed
Sun Jul 28 12:47:12 2024: BS 1 completed
Sun Jul 28 12:47:14 2024: BS 1 completed
Sun Jul 28 12:47:17 2024: BS 1 completed
Sun Jul 28 12:47:19 2024: BS 1 completed
Sun Jul 28 12:47:21 2024: BS 1 completed
Sun Jul 28 12:47:24 2024: BS 1 completed
Sun Jul 28 12:47:26 2024: BS 1 completed
Sun Jul 28 12:47:29 2024: BS 1 completed
Sun Jul 28 12:47:31 2024: BS 1 completed
Sun Jul 28 12:47:33 2024: BS 1 completed
Sun Jul 28 12:47:36 2024: BS 1 completed
Sun Jul 28 12:47:38 2024: BS 1 completed
Sun Jul 28 12:47:41 2024: BS 1 completed
Sun Jul 28 12:47:43 2024: BS 1 completed
Sun Jul 28 12:47:45 2024: BS 1 completed
Sun Jul 28 12:47:48 2024: BS 1 completed
Sun Jul 28 12:47:50 2024: BS 1 completed
Sun Jul 28 12:47:53 2024: BS 1 completed
Sun Jul 28 12:47:55 2024: BS 1 completed
Sun Jul 28 12:47:57 2024: BS 1 completed
Sun Jul 28 12:48:00 2024: BS 1 completed
Sun Jul 28 12:48:02 2024: BS 1 completed
Sun Jul 28 12:48:05 2024: BS 1 completed
Sun Jul 28 12:48:07 2024: BS 1 completed
Sun Jul 28 12:48:09 2024: BS 1 completed
Sun Jul 28 12:48:12 2024: BS 1 completed
Sun Jul 28 12:48:14 2024: BS 1 completed
Sun Jul 28 12:48:17 2024: BS 1 completed
Sun Jul 28 12:48:19 2024: BS 1 completed
Sun Jul 28 12:48:21 2024: BS 1 completed
Sun Jul 28 12:48:24 2024: BS 1 completed
Sun Jul 28 12:48:26 2024: BS 1 completed
Sun Jul 28 12:48:29 2024: BS 1 completed
Sun Jul 28 12:48:31 2024: BS 1 completed
Sun Jul 28 12:48:33 2024: BS 1 completed
Sun Jul 28 12:48:36 2024: BS 1 completed
Sun Jul 28 12:48:38 2024: BS 1 completed
Sun Jul 28 12:48:41 2024: BS 1 completed
Sun Jul 28 12:48:43 2024: BS 1 completed
Sun Jul 28 12:48:45 2024: BS 1 completed
Sun Jul 28 12:48:48 2024: BS 1 completed
Sun Jul 28 12:48:50 2024: BS 1 completed
Sun Jul 28 12:48:53 2024: BS 1 completed
Sun Jul 28 12:48:55 2024: BS 1 completed
Sun Jul 28 12:48:57 2024: BS 1 completed
Sun Jul 28 12:49:00 2024: BS 1 completed
Sun Jul 28 12:49:02 2024: BS 1 completed
Sun Jul 28 12:49:04 2024: BS 1 completed
Sun Jul 28 12:49:07 2024: BS 1 completed
Sun Jul 28 12:49:09 2024: BS 1 completed
Sun Jul 28 12:49:12 2024: BS 1 completed
Sun Jul 28 12:49:14 2024: BS 1 completed
Sun Jul 28 12:49:16 2024: BS 1 completed
Sun Jul 28 12:49:19 2024: BS 1 completed
Sun Jul 28 12:49:21 2024: BS 1 completed
Sun Jul 28 12:49:24 2024: BS 1 completed
Sun Jul 28 12:49:26 2024: BS 1 completed
Sun Jul 28 12:49:28 2024: BS 1 completed
Sun Jul 28 12:49:31 2024: BS 1 completed
Sun Jul 28 12:49:33 2024: BS 1 completed
Sun Jul 28 12:49:36 2024: BS 1 completed
Sun Jul 28 12:49:38 2024: BS 1 completed
Sun Jul 28 12:49:40 2024: BS 1 completed
Sun Jul 28 12:49:43 2024: BS 1 completed
Sun Jul 28 12:49:45 2024: BS 1 completed
Sun Jul 28 12:49:48 2024: BS 1 completed
Sun Jul 28 12:49:50 2024: BS 1 completed
Sun Jul 28 12:49:52 2024: BS 1 completed
Sun Jul 28 12:49:55 2024: BS 1 completed
Sun Jul 28 12:49:57 2024: BS 1 completed
Sun Jul 28 12:50:00 2024: BS 1 completed
Sun Jul 28 12:50:02 2024: BS 1 completed
Sun Jul 28 12:50:04 2024: BS 1 completed
Sun Jul 28 12:50:07 2024: BS 1 completed
Sun Jul 28 12:50:09 2024: BS 1 completed
Sun Jul 28 12:50:12 2024: BS 1 completed
Sun Jul 28 12:50:14 2024: BS 1 completed
Sun Jul 28 12:50:16 2024: BS 1 completed
Sun Jul 28 12:50:19 2024: BS 1 completed
Sun Jul 28 12:50:21 2024: BS 1 completed
Sun Jul 28 12:50:24 2024: BS 1 completed
Sun Jul 28 12:50:26 2024: BS 1 completed
Sun Jul 28 12:50:28 2024: BS 1 completed
Sun Jul 28 12:50:31 2024: BS 1 completed
Sun Jul 28 12:50:33 2024: BS 1 completed
Sun Jul 28 12:50:36 2024: BS 1 completed
Sun Jul 28 12:50:38 2024: BS 1 completed
Sun Jul 28 12:50:40 2024: BS 1 completed
Sun Jul 28 12:50:43 2024: BS 1 completed
Sun Jul 28 12:50:45 2024: BS 1 completed
Sun Jul 28 12:50:48 2024: BS 1 completed
Sun Jul 28 12:50:50 2024: BS 1 completed
Sun Jul 28 12:50:52 2024: BS 1 completed
Sun Jul 28 12:50:55 2024: BS 1 completed
Sun Jul 28 12:50:57 2024: BS 1 completed
Sun Jul 28 12:51:00 2024: BS 1 completed
Sun Jul 28 12:51:02 2024: BS 1 completed
Sun Jul 28 12:51:04 2024: BS 1 completed
Sun Jul 28 12:51:07 2024: BS 1 completed
Sun Jul 28 12:51:09 2024: BS 1 completed
Sun Jul 28 12:51:12 2024: BS 1 completed
Sun Jul 28 12:51:14 2024: BS 1 completed
Sun Jul 28 12:51:16 2024: BS 1 completed
Sun Jul 28 12:51:19 2024: BS 1 completed
Sun Jul 28 12:51:21 2024: BS 1 completed
Sun Jul 28 12:51:24 2024: BS 1 completed
Sun Jul 28 12:51:26 2024: BS 1 completed
Sun Jul 28 12:51:28 2024: BS 1 completed
Sun Jul 28 12:51:31 2024: BS 1 completed
Sun Jul 28 12:51:33 2024: BS 1 completed
Sun Jul 28 12:51:36 2024: BS 1 completed
Sun Jul 28 12:51:38 2024: BS 1 completed
Sun Jul 28 12:51:40 2024: BS 1 completed
Sun Jul 28 12:51:43 2024: BS 1 completed
Sun Jul 28 12:51:45 2024: BS 1 completed
Sun Jul 28 12:51:48 2024: BS 1 completed
Sun Jul 28 12:51:50 2024: BS 1 completed
Sun Jul 28 12:51:52 2024: BS 1 completed
Sun Jul 28 12:51:55 2024: BS 1 completed
Sun Jul 28 12:51:57 2024: BS 1 completed
Sun Jul 28 12:52:00 2024: BS 1 completed
Sun Jul 28 12:52:02 2024: BS 1 completed
Sun Jul 28 12:52:04 2024: BS 1 completed
Sun Jul 28 12:52:07 2024: BS 1 completed
Sun Jul 28 12:52:09 2024: BS 1 completed
Sun Jul 28 12:52:12 2024: BS 1 completed
Sun Jul 28 12:52:14 2024: BS 1 completed
Sun Jul 28 12:52:16 2024: BS 1 completed
Sun Jul 28 12:52:19 2024: BS 1 completed
Sun Jul 28 12:52:21 2024: BS 1 completed
Sun Jul 28 12:52:24 2024: BS 1 completed
Sun Jul 28 12:52:26 2024: BS 1 completed
Sun Jul 28 12:52:28 2024: BS 1 completed
Sun Jul 28 12:52:31 2024: BS 1 completed
Sun Jul 28 12:52:33 2024: BS 1 completed
Sun Jul 28 12:52:36 2024: BS 1 completed
Sun Jul 28 12:52:38 2024: BS 1 completed
Sun Jul 28 12:52:40 2024: BS 1 completed
Sun Jul 28 12:52:43 2024: BS 1 completed
Sun Jul 28 12:52:45 2024: BS 1 completed
Sun Jul 28 12:52:48 2024: BS 1 completed
Sun Jul 28 12:52:50 2024: BS 1 completed
Sun Jul 28 12:52:52 2024: BS 1 completed
Sun Jul 28 12:52:55 2024: BS 1 completed
Sun Jul 28 12:52:57 2024: BS 1 completed
Sun Jul 28 12:53:00 2024: BS 1 completed
Sun Jul 28 12:53:02 2024: BS 1 completed
Sun Jul 28 12:53:04 2024: BS 1 completed
Sun Jul 28 12:53:07 2024: BS 1 completed
Sun Jul 28 12:53:09 2024: BS 1 completed
Sun Jul 28 12:53:12 2024: BS 1 completed
Sun Jul 28 12:53:14 2024: BS 1 completed
Sun Jul 28 12:53:16 2024: BS 1 completed
Sun Jul 28 12:53:19 2024: BS 1 completed
Sun Jul 28 12:53:21 2024: BS 1 completed
Sun Jul 28 12:53:24 2024: BS 1 completed
Sun Jul 28 12:53:26 2024: BS 1 completed
Sun Jul 28 12:53:28 2024: BS 1 completed
Sun Jul 28 12:53:31 2024: BS 1 completed
Sun Jul 28 12:53:33 2024: BS 1 completed
Sun Jul 28 12:53:36 2024: BS 1 completed
Sun Jul 28 12:53:38 2024: BS 1 completed
Sun Jul 28 12:53:40 2024: BS 1 completed
Sun Jul 28 12:53:43 2024: BS 1 completed
Sun Jul 28 12:53:45 2024: BS 1 completed
Sun Jul 28 12:53:48 2024: BS 1 completed
Sun Jul 28 12:53:50 2024: BS 1 completed
Sun Jul 28 12:53:52 2024: BS 1 completed
Sun Jul 28 12:53:55 2024: BS 1 completed
Sun Jul 28 12:53:57 2024: BS 1 completed
Sun Jul 28 12:54:00 2024: BS 1 completed
Sun Jul 28 12:54:02 2024: BS 1 completed
Sun Jul 28 12:54:05 2024: BS 1 completed
Sun Jul 28 12:54:07 2024: BS 1 completed
Sun Jul 28 12:54:09 2024: BS 1 completed
Sun Jul 28 12:54:12 2024: BS 1 completed
Sun Jul 28 12:54:14 2024: BS 1 completed
Sun Jul 28 12:54:17 2024: BS 1 completed
Sun Jul 28 12:54:19 2024: BS 1 completed
Sun Jul 28 12:54:21 2024: BS 1 completed
Sun Jul 28 12:54:24 2024: BS 1 completed
Sun Jul 28 12:54:26 2024: BS 1 completed
Sun Jul 28 12:54:29 2024: BS 1 completed
Sun Jul 28 12:54:31 2024: BS 1 completed
Sun Jul 28 12:54:33 2024: BS 1 completed
Sun Jul 28 12:54:36 2024: BS 1 completed
Sun Jul 28 12:54:38 2024: BS 1 completed
Sun Jul 28 12:54:41 2024: BS 1 completed
Sun Jul 28 12:54:43 2024: BS 1 completed
Sun Jul 28 12:54:45 2024: BS 1 completed
Sun Jul 28 12:54:48 2024: BS 1 completed
Sun Jul 28 12:54:50 2024: BS 1 completed
Sun Jul 28 12:54:53 2024: BS 1 completed
Sun Jul 28 12:54:55 2024: BS 1 completed
Sun Jul 28 12:54:57 2024: BS 1 completed
Sun Jul 28 12:55:00 2024: BS 1 completed
Sun Jul 28 12:55:02 2024: BS 1 completed
Sun Jul 28 12:55:05 2024: BS 1 completed
Sun Jul 28 12:55:07 2024: BS 1 completed
Sun Jul 28 12:55:09 2024: BS 1 completed
Sun Jul 28 12:55:12 2024: BS 1 completed
Sun Jul 28 12:55:14 2024: BS 1 completed
Sun Jul 28 12:55:17 2024: BS 1 completed
Sun Jul 28 12:55:19 2024: BS 1 completed
Sun Jul 28 12:55:21 2024: BS 1 completed
Sun Jul 28 12:55:24 2024: BS 1 completed
Sun Jul 28 12:55:26 2024: BS 1 completed
Sun Jul 28 12:55:29 2024: BS 1 completed
Sun Jul 28 12:55:31 2024: BS 1 completed
Sun Jul 28 12:55:33 2024: BS 1 completed
Sun Jul 28 12:55:36 2024: BS 1 completed
Sun Jul 28 12:55:38 2024: BS 1 completed
Sun Jul 28 12:55:41 2024: BS 1 completed
Sun Jul 28 12:55:43 2024: BS 1 completed
Sun Jul 28 12:55:46 2024: BS 1 completed
Sun Jul 28 12:55:48 2024: BS 1 completed
Sun Jul 28 12:55:50 2024: BS 1 completed
Sun Jul 28 12:55:53 2024: BS 1 completed
Sun Jul 28 12:55:55 2024: BS 1 completed
Sun Jul 28 12:55:58 2024: BS 1 completed
Sun Jul 28 12:56:00 2024: BS 1 completed
Sun Jul 28 12:56:02 2024: BS 1 completed
Sun Jul 28 12:56:05 2024: BS 1 completed
Sun Jul 28 12:56:07 2024: BS 1 completed
Sun Jul 28 12:56:10 2024: BS 1 completed
Sun Jul 28 12:56:12 2024: BS 1 completed
Sun Jul 28 12:56:14 2024: BS 1 completed
Sun Jul 28 12:56:17 2024: BS 1 completed
Sun Jul 28 12:56:19 2024: BS 1 completed
Sun Jul 28 12:56:22 2024: BS 1 completed
Sun Jul 28 12:56:24 2024: BS 1 completed
Sun Jul 28 12:56:26 2024: BS 1 completed
Sun Jul 28 12:56:29 2024: BS 1 completed
Sun Jul 28 12:56:31 2024: BS 1 completed
Sun Jul 28 12:56:34 2024: BS 1 completed
Sun Jul 28 12:56:36 2024: BS 1 completed
Sun Jul 28 12:56:38 2024: BS 1 completed
Sun Jul 28 12:56:41 2024: BS 1 completed
Sun Jul 28 12:56:43 2024: BS 1 completed
Sun Jul 28 12:56:46 2024: BS 1 completed
Sun Jul 28 12:56:48 2024: BS 1 completed
Sun Jul 28 12:56:51 2024: BS 1 completed
Sun Jul 28 12:56:53 2024: BS 1 completed
Sun Jul 28 12:56:55 2024: BS 1 completed
Sun Jul 28 12:56:58 2024: BS 1 completed
Sun Jul 28 12:57:00 2024: BS 1 completed
Sun Jul 28 12:57:03 2024: BS 1 completed
Sun Jul 28 12:57:05 2024: BS 1 completed
Sun Jul 28 12:57:07 2024: BS 1 completed
Sun Jul 28 12:57:10 2024: BS 1 completed
Sun Jul 28 12:57:12 2024: BS 1 completed
Sun Jul 28 12:57:15 2024: BS 1 completed
Sun Jul 28 12:57:17 2024: BS 1 completed
Sun Jul 28 12:57:19 2024: BS 1 completed
Sun Jul 28 12:57:22 2024: BS 1 completed
Sun Jul 28 12:57:24 2024: BS 1 completed
Sun Jul 28 12:57:27 2024: BS 1 completed
Sun Jul 28 12:57:29 2024: BS 1 completed
Sun Jul 28 12:57:31 2024: BS 1 completed
Sun Jul 28 12:57:34 2024: BS 1 completed
Sun Jul 28 12:57:36 2024: BS 1 completed
Sun Jul 28 12:57:39 2024: BS 1 completed
Sun Jul 28 12:57:41 2024: BS 1 completed
Sun Jul 28 12:57:44 2024: BS 1 completed
Sun Jul 28 12:57:46 2024: BS 1 completed
Sun Jul 28 12:57:48 2024: BS 1 completed
Sun Jul 28 12:57:51 2024: BS 1 completed
Sun Jul 28 12:57:53 2024: BS 1 completed
Sun Jul 28 12:57:56 2024: BS 1 completed
Sun Jul 28 12:57:58 2024: BS 1 completed
Sun Jul 28 12:58:00 2024: BS 1 completed
Sun Jul 28 12:58:03 2024: BS 1 completed
Sun Jul 28 12:58:05 2024: BS 1 completed
Sun Jul 28 12:58:08 2024: BS 1 completed
Sun Jul 28 12:58:10 2024: BS 1 completed
Sun Jul 28 12:58:12 2024: BS 1 completed
Sun Jul 28 12:58:15 2024: BS 1 completed
Sun Jul 28 12:58:17 2024: BS 1 completed
Sun Jul 28 12:58:20 2024: BS 1 completed
Sun Jul 28 12:58:22 2024: BS 1 completed
Sun Jul 28 12:58:24 2024: BS 1 completed
Sun Jul 28 12:58:27 2024: BS 1 completed
Sun Jul 28 12:58:29 2024: BS 1 completed
Sun Jul 28 12:58:32 2024: BS 1 completed
Sun Jul 28 12:58:34 2024: BS 1 completed
Sun Jul 28 12:58:37 2024: BS 1 completed
Sun Jul 28 12:58:39 2024: BS 1 completed
Sun Jul 28 12:58:41 2024: BS 1 completed
Sun Jul 28 12:58:44 2024: BS 1 completed
Sun Jul 28 12:58:46 2024: BS 1 completed
Sun Jul 28 12:58:49 2024: BS 1 completed
Sun Jul 28 12:58:51 2024: BS 1 completed
Sun Jul 28 12:58:53 2024: BS 1 completed
Sun Jul 28 12:58:56 2024: BS 1 completed
Sun Jul 28 12:58:58 2024: BS 1 completed
Sun Jul 28 12:59:01 2024: BS 1 completed
Sun Jul 28 12:59:03 2024: BS 1 completed
Sun Jul 28 12:59:05 2024: BS 1 completed
Sun Jul 28 12:59:08 2024: BS 1 completed
Sun Jul 28 12:59:10 2024: BS 1 completed
Sun Jul 28 12:59:13 2024: BS 1 completed
Sun Jul 28 12:59:15 2024: BS 1 completed
Sun Jul 28 12:59:18 2024: BS 1 completed
Sun Jul 28 12:59:20 2024: BS 1 completed
Sun Jul 28 12:59:22 2024: BS 1 completed
Sun Jul 28 12:59:25 2024: BS 1 completed
Sun Jul 28 12:59:27 2024: BS 1 completed
Sun Jul 28 12:59:30 2024: BS 1 completed
Sun Jul 28 12:59:32 2024: BS 1 completed
Sun Jul 28 12:59:34 2024: BS 1 completed
Sun Jul 28 12:59:37 2024: BS 1 completed
Sun Jul 28 12:59:39 2024: BS 1 completed
Sun Jul 28 12:59:42 2024: BS 1 completed
Sun Jul 28 12:59:44 2024: BS 1 completed
Sun Jul 28 12:59:46 2024: BS 1 completed
Sun Jul 28 12:59:49 2024: BS 1 completed
Sun Jul 28 12:59:51 2024: BS 1 completed
Sun Jul 28 12:59:54 2024: BS 1 completed
Sun Jul 28 12:59:56 2024: BS 1 completed
Sun Jul 28 12:59:59 2024: BS 1 completed
Sun Jul 28 13:00:01 2024: BS 1 completed
Sun Jul 28 13:00:03 2024: BS 1 completed
Sun Jul 28 13:00:06 2024: BS 1 completed
Sun Jul 28 13:00:08 2024: BS 1 completed
Sun Jul 28 13:00:11 2024: BS 1 completed
Sun Jul 28 13:00:13 2024: BS 1 completed
Sun Jul 28 13:00:15 2024: BS 1 completed
Sun Jul 28 13:00:18 2024: BS 1 completed
Sun Jul 28 13:00:20 2024: BS 1 completed
Sun Jul 28 13:00:23 2024: BS 1 completed
Sun Jul 28 13:00:25 2024: BS 1 completed
Sun Jul 28 13:00:27 2024: BS 1 completed
Sun Jul 28 13:00:30 2024: BS 1 completed
Sun Jul 28 13:00:32 2024: BS 1 completed
Sun Jul 28 13:00:35 2024: BS 1 completed
Sun Jul 28 13:00:37 2024: BS 1 completed
Sun Jul 28 13:00:40 2024: BS 1 completed
Sun Jul 28 13:00:42 2024: BS 1 completed
Sun Jul 28 13:00:44 2024: BS 1 completed
Sun Jul 28 13:00:47 2024: BS 1 completed
Sun Jul 28 13:00:49 2024: BS 1 completed
Sun Jul 28 13:00:52 2024: BS 1 completed
Sun Jul 28 13:00:54 2024: BS 1 completed
Sun Jul 28 13:00:56 2024: BS 1 completed
Sun Jul 28 13:00:59 2024: BS 1 completed
Sun Jul 28 13:01:01 2024: BS 1 completed
Sun Jul 28 13:01:04 2024: BS 1 completed
Sun Jul 28 13:01:06 2024: BS 1 completed
Sun Jul 28 13:01:08 2024: BS 1 completed
Sun Jul 28 13:01:11 2024: BS 1 completed
Sun Jul 28 13:01:13 2024: BS 1 completed
Sun Jul 28 13:01:16 2024: BS 1 completed
Sun Jul 28 13:01:18 2024: BS 1 completed
Sun Jul 28 13:01:21 2024: BS 1 completed
Sun Jul 28 13:01:23 2024: BS 1 completed
Sun Jul 28 13:01:25 2024: BS 1 completed
Sun Jul 28 13:01:28 2024: BS 1 completed
Sun Jul 28 13:01:30 2024: BS 1 completed
Sun Jul 28 13:01:33 2024: BS 1 completed
Sun Jul 28 13:01:35 2024: BS 1 completed
Sun Jul 28 13:01:37 2024: BS 1 completed
Sun Jul 28 13:01:40 2024: BS 1 completed
Sun Jul 28 13:01:42 2024: BS 1 completed
Sun Jul 28 13:01:45 2024: BS 1 completed
Sun Jul 28 13:01:47 2024: BS 1 completed
Sun Jul 28 13:01:50 2024: BS 1 completed
Sun Jul 28 13:01:52 2024: BS 1 completed
Sun Jul 28 13:01:54 2024: BS 1 completed
Sun Jul 28 13:01:57 2024: BS 1 completed
Sun Jul 28 13:01:59 2024: BS 1 completed
Sun Jul 28 13:02:02 2024: BS 1 completed
Sun Jul 28 13:02:04 2024: BS 1 completed
Sun Jul 28 13:02:06 2024: BS 1 completed
Sun Jul 28 13:02:09 2024: BS 1 completed
Sun Jul 28 13:02:11 2024: BS 1 completed
Sun Jul 28 13:02:14 2024: BS 1 completed
Sun Jul 28 13:02:16 2024: BS 1 completed
Sun Jul 28 13:02:19 2024: BS 1 completed
Sun Jul 28 13:02:21 2024: BS 1 completed
Sun Jul 28 13:02:23 2024: BS 1 completed
Sun Jul 28 13:02:26 2024: BS 1 completed
Sun Jul 28 13:02:28 2024: BS 1 completed
Sun Jul 28 13:02:31 2024: BS 1 completed
Sun Jul 28 13:02:33 2024: BS 1 completed
Sun Jul 28 13:02:35 2024: BS 1 completed
Sun Jul 28 13:02:38 2024: BS 1 completed
Sun Jul 28 13:02:40 2024: BS 1 completed
Sun Jul 28 13:02:43 2024: BS 1 completed
Sun Jul 28 13:02:45 2024: BS 1 completed
Sun Jul 28 13:02:48 2024: BS 1 completed
Sun Jul 28 13:02:50 2024: BS 1 completed
Sun Jul 28 13:02:52 2024: BS 1 completed
Sun Jul 28 13:02:55 2024: BS 1 completed
Sun Jul 28 13:02:57 2024: BS 1 completed
Sun Jul 28 13:03:00 2024: BS 1 completed
Sun Jul 28 13:03:02 2024: BS 1 completed
Sun Jul 28 13:03:04 2024: BS 1 completed
Sun Jul 28 13:03:07 2024: BS 1 completed
Sun Jul 28 13:03:09 2024: BS 1 completed
Sun Jul 28 13:03:12 2024: BS 1 completed
Sun Jul 28 13:03:14 2024: BS 1 completed
Sun Jul 28 13:03:17 2024: BS 1 completed
Sun Jul 28 13:03:19 2024: BS 1 completed
Sun Jul 28 13:03:21 2024: BS 1 completed
Sun Jul 28 13:03:24 2024: BS 1 completed
Sun Jul 28 13:03:26 2024: BS 1 completed
Sun Jul 28 13:03:29 2024: BS 1 completed
Sun Jul 28 13:03:31 2024: BS 1 completed
Sun Jul 28 13:03:33 2024: BS 1 completed
Sun Jul 28 13:03:36 2024: BS 1 completed
Sun Jul 28 13:03:38 2024: BS 1 completed
Sun Jul 28 13:03:41 2024: BS 1 completed
Sun Jul 28 13:03:43 2024: BS 1 completed
Sun Jul 28 13:03:46 2024: BS 1 completed
Sun Jul 28 13:03:48 2024: BS 1 completed
Sun Jul 28 13:03:50 2024: BS 1 completed
Sun Jul 28 13:03:53 2024: BS 1 completed
Sun Jul 28 13:03:55 2024: BS 1 completed
Sun Jul 28 13:03:58 2024: BS 1 completed
Sun Jul 28 13:04:00 2024: BS 1 completed
Sun Jul 28 13:04:02 2024: BS 1 completed
Sun Jul 28 13:04:05 2024: BS 1 completed
Sun Jul 28 13:04:07 2024: BS 1 completed
