# Supplementary material for: Structurally Diverse Nitrogen-Rich Scaffolds via Continuous Photo-Click Reactions
Source: Org Lett. 2024 Nov 26;26(49):10559–63. doi: 10.1021/acs.orglett.4c03953 (PMC11650770; doi:10.1021/acs.orglett.4c03953)
Supplement: Supplementary file 2 — ol4c03953_si_002.zip [file ol4c03953_si_002.zip › FID for publication/FIDs/3k/DC-135-F_PROTON_20240728_01.fid/log]

Sun Jul 28 11:58:06 2024: Experiment started
Sun Jul 28 11:58:13 2024: BS 1 completed
Sun Jul 28 11:58:17 2024: BS 2 completed
Sun Jul 28 11:58:20 2024: BS 3 completed
Sun Jul 28 11:58:24 2024: BS 4 completed
Sun Jul 28 11:58:27 2024: BS 5 completed
Sun Jul 28 11:58:31 2024: BS 6 completed
Sun Jul 28 11:58:35 2024: BS 7 completed
