# Supplementary material for: Structurally Diverse Nitrogen-Rich Scaffolds via Continuous Photo-Click Reactions
Source: Org Lett. 2024 Nov 26;26(49):10559–63. doi: 10.1021/acs.orglett.4c03953 (PMC11650770; doi:10.1021/acs.orglett.4c03953)
Supplement: Supplementary file 2 — ol4c03953_si_002.zip [file ol4c03953_si_002.zip › FID for publication/FIDs/3l/DC-147-F_CARBON_20240902_01.fid/log]

Mon Sep  2 17:05:25 2024: Experiment started
Mon Sep  2 17:10:00 2024: BS 1 completed
Mon Sep  2 17:10:16 2024: BS 2 completed
Mon Sep  2 17:10:32 2024: BS 3 completed
Mon Sep  2 17:10:48 2024: BS 4 completed
Mon Sep  2 17:11:04 2024: BS 5 completed
Mon Sep  2 17:11:20 2024: BS 6 completed
Mon Sep  2 17:11:36 2024: BS 7 completed
Mon Sep  2 17:11:52 2024: BS 8 completed
Mon Sep  2 17:12:08 2024: BS 9 completed
Mon Sep  2 17:12:24 2024: BS 10 completed
Mon Sep  2 17:12:40 2024: BS 11 completed
Mon Sep  2 17:12:56 2024: BS 12 completed
Mon Sep  2 17:13:12 2024: BS 13 completed
Mon Sep  2 17:13:28 2024: BS 14 completed
Mon Sep  2 17:13:44 2024: BS 15 completed
Mon Sep  2 17:14:00 2024: BS 16 completed
Mon Sep  2 17:14:16 2024: BS 17 completed
Mon Sep  2 17:14:32 2024: BS 18 completed
Mon Sep  2 17:14:48 2024: BS 19 completed
Mon Sep  2 17:15:04 2024: BS 20 completed
Mon Sep  2 17:15:20 2024: BS 21 completed
Mon Sep  2 17:15:36 2024: BS 22 completed
Mon Sep  2 17:15:52 2024: BS 23 completed
Mon Sep  2 17:16:08 2024: BS 24 completed
Mon Sep  2 17:16:24 2024: BS 25 completed
Mon Sep  2 17:16:40 2024: BS 26 completed
Mon Sep  2 17:16:56 2024: BS 27 completed
Mon Sep  2 17:17:12 2024: BS 28 completed
Mon Sep  2 17:17:28 2024: BS 29 completed
Mon Sep  2 17:17:44 2024: BS 30 completed
Mon Sep  2 17:18:00 2024: BS 31 completed
Mon Sep  2 17:18:16 2024: BS 32 completed
Mon Sep  2 17:18:32 2024: BS 33 completed
Mon Sep  2 17:18:48 2024: BS 34 completed
Mon Sep  2 17:19:04 2024: BS 35 completed
Mon Sep  2 17:19:20 2024: BS 36 completed
Mon Sep  2 17:19:36 2024: BS 37 completed
Mon Sep  2 17:19:52 2024: BS 38 completed
Mon Sep  2 17:20:08 2024: BS 39 completed
Mon Sep  2 17:20:24 2024: BS 40 completed
Mon Sep  2 17:20:40 2024: BS 41 completed
Mon Sep  2 17:20:56 2024: BS 42 completed
Mon Sep  2 17:21:12 2024: BS 43 completed
Mon Sep  2 17:21:28 2024: BS 44 completed
Mon Sep  2 17:21:44 2024: BS 45 completed
Mon Sep  2 17:22:00 2024: BS 46 completed
Mon Sep  2 17:22:16 2024: BS 47 completed
Mon Sep  2 17:22:32 2024: BS 48 completed
Mon Sep  2 17:22:48 2024: BS 49 completed
Mon Sep  2 17:23:04 2024: BS 50 completed
Mon Sep  2 17:23:20 2024: BS 51 completed
Mon Sep  2 17:23:36 2024: BS 52 completed
Mon Sep  2 17:23:52 2024: BS 53 completed
Mon Sep  2 17:24:08 2024: BS 54 completed
Mon Sep  2 17:24:24 2024: BS 55 completed
Mon Sep  2 17:24:40 2024: BS 56 completed
Mon Sep  2 17:24:56 2024: BS 57 completed
Mon Sep  2 17:25:12 2024: BS 58 completed
Mon Sep  2 17:25:28 2024: BS 59 completed
Mon Sep  2 17:25:44 2024: BS 60 completed
Mon Sep  2 17:26:00 2024: BS 61 completed
Mon Sep  2 17:26:16 2024: BS 62 completed
Mon Sep  2 17:26:32 2024: BS 63 completed
Mon Sep  2 17:26:48 2024: BS 64 completed
Mon Sep  2 17:27:04 2024: BS 65 completed
Mon Sep  2 17:27:20 2024: BS 66 completed
Mon Sep  2 17:27:36 2024: BS 67 completed
Mon Sep  2 17:27:52 2024: BS 68 completed
Mon Sep  2 17:28:08 2024: BS 69 completed
Mon Sep  2 17:28:24 2024: BS 70 completed
Mon Sep  2 17:28:40 2024: BS 71 completed
Mon Sep  2 17:28:56 2024: BS 72 completed
Mon Sep  2 17:29:12 2024: BS 73 completed
Mon Sep  2 17:29:28 2024: BS 74 completed
Mon Sep  2 17:29:44 2024: BS 75 completed
Mon Sep  2 17:30:00 2024: BS 76 completed
Mon Sep  2 17:30:16 2024: BS 77 completed
Mon Sep  2 17:30:32 2024: BS 78 completed
Mon Sep  2 17:30:48 2024: BS 79 completed
Mon Sep  2 17:31:04 2024: BS 80 completed
Mon Sep  2 17:31:20 2024: BS 81 completed
Mon Sep  2 17:31:36 2024: BS 82 completed
Mon Sep  2 17:31:52 2024: BS 83 completed
Mon Sep  2 17:32:08 2024: BS 84 completed
Mon Sep  2 17:32:24 2024: BS 85 completed
Mon Sep  2 17:32:40 2024: BS 86 completed
Mon Sep  2 17:32:56 2024: BS 87 completed
Mon Sep  2 17:33:12 2024: BS 88 completed
Mon Sep  2 17:33:28 2024: BS 89 completed
Mon Sep  2 17:33:44 2024: BS 90 completed
Mon Sep  2 17:34:00 2024: BS 91 completed
Mon Sep  2 17:34:16 2024: BS 92 completed
Mon Sep  2 17:34:32 2024: BS 93 completed
Mon Sep  2 17:34:48 2024: BS 94 completed
Mon Sep  2 17:35:04 2024: BS 95 completed
Mon Sep  2 17:35:20 2024: BS 96 completed
Mon Sep  2 17:35:36 2024: BS 97 completed
Mon Sep  2 17:35:52 2024: BS 98 completed
Mon Sep  2 17:36:08 2024: BS 99 completed
Mon Sep  2 17:36:24 2024: BS 100 completed
Mon Sep  2 17:36:40 2024: BS 101 completed
Mon Sep  2 17:36:50 2024: FID 1: ADC overflow
Mon Sep  2 17:36:56 2024: BS 102 completed
Mon Sep  2 17:37:12 2024: BS 103 completed
Mon Sep  2 17:37:28 2024: BS 104 completed
Mon Sep  2 17:37:44 2024: BS 105 completed
Mon Sep  2 17:38:00 2024: BS 106 completed
Mon Sep  2 17:38:16 2024: BS 107 completed
Mon Sep  2 17:38:32 2024: BS 108 completed
Mon Sep  2 17:38:48 2024: BS 109 completed
Mon Sep  2 17:39:04 2024: BS 110 completed
Mon Sep  2 17:39:20 2024: BS 111 completed
Mon Sep  2 17:39:36 2024: BS 112 completed
Mon Sep  2 17:39:52 2024: BS 113 completed
Mon Sep  2 17:40:08 2024: BS 114 completed
Mon Sep  2 17:40:24 2024: BS 115 completed
Mon Sep  2 17:40:40 2024: BS 116 completed
Mon Sep  2 17:40:56 2024: BS 117 completed
Mon Sep  2 17:41:12 2024: BS 118 completed
Mon Sep  2 17:41:28 2024: BS 119 completed
Mon Sep  2 17:41:44 2024: BS 120 completed
Mon Sep  2 17:42:00 2024: BS 121 completed
Mon Sep  2 17:42:16 2024: BS 122 completed
Mon Sep  2 17:42:32 2024: BS 123 completed
Mon Sep  2 17:42:48 2024: BS 124 completed
