# Supplementary material for: Structurally Diverse Nitrogen-Rich Scaffolds via Continuous Photo-Click Reactions
Source: Org Lett. 2024 Nov 26;26(49):10559–63. doi: 10.1021/acs.orglett.4c03953 (PMC11650770; doi:10.1021/acs.orglett.4c03953)
Supplement: Supplementary file 2 — ol4c03953_si_002.zip [file ol4c03953_si_002.zip › FID for publication/FIDs/3l/DC-147-F_FLUORINE_20240902_01.fid/log]

Mon Sep  2 10:26:37 2024: Experiment started
Mon Sep  2 10:26:46 2024: BS 1 completed
Mon Sep  2 10:26:50 2024: BS 2 completed
Mon Sep  2 10:26:54 2024: BS 3 completed
Mon Sep  2 10:26:58 2024: BS 4 completed
Mon Sep  2 10:27:02 2024: BS 5 completed
Mon Sep  2 10:27:06 2024: BS 6 completed
Mon Sep  2 10:27:10 2024: BS 7 completed
Mon Sep  2 10:27:14 2024: BS 8 completed
Mon Sep  2 10:27:18 2024: BS 9 completed
Mon Sep  2 10:27:22 2024: BS 10 completed
Mon Sep  2 10:27:26 2024: BS 11 completed
Mon Sep  2 10:27:30 2024: BS 12 completed
Mon Sep  2 10:27:34 2024: BS 13 completed
Mon Sep  2 10:27:38 2024: BS 14 completed
Mon Sep  2 10:27:42 2024: BS 15 completed
