# Supplementary material for: Structurally Diverse Nitrogen-Rich Scaffolds via Continuous Photo-Click Reactions
Source: Org Lett. 2024 Nov 26;26(49):10559–63. doi: 10.1021/acs.orglett.4c03953 (PMC11650770; doi:10.1021/acs.orglett.4c03953)
Supplement: Supplementary file 2 — ol4c03953_si_002.zip [file ol4c03953_si_002.zip › FID for publication/FIDs/3l/DC-147-F_gHSQCAD_20240902_01.fid/log]

Mon Sep  2 17:43:51 2024: Experiment started
Mon Sep  2 17:44:34 2024: BS 1 completed
Mon Sep  2 17:44:36 2024: BS 1 completed
Mon Sep  2 17:44:39 2024: BS 1 completed
Mon Sep  2 17:44:41 2024: BS 1 completed
Mon Sep  2 17:44:44 2024: BS 1 completed
Mon Sep  2 17:44:46 2024: BS 1 completed
Mon Sep  2 17:44:48 2024: BS 1 completed
Mon Sep  2 17:44:51 2024: BS 1 completed
Mon Sep  2 17:44:53 2024: BS 1 completed
Mon Sep  2 17:44:56 2024: BS 1 completed
Mon Sep  2 17:44:58 2024: BS 1 completed
Mon Sep  2 17:45:00 2024: BS 1 completed
Mon Sep  2 17:45:03 2024: BS 1 completed
Mon Sep  2 17:45:05 2024: BS 1 completed
Mon Sep  2 17:45:08 2024: BS 1 completed
Mon Sep  2 17:45:10 2024: BS 1 completed
Mon Sep  2 17:45:12 2024: BS 1 completed
Mon Sep  2 17:45:15 2024: BS 1 completed
Mon Sep  2 17:45:17 2024: BS 1 completed
Mon Sep  2 17:45:19 2024: BS 1 completed
Mon Sep  2 17:45:22 2024: BS 1 completed
Mon Sep  2 17:45:24 2024: BS 1 completed
Mon Sep  2 17:45:27 2024: BS 1 completed
Mon Sep  2 17:45:29 2024: BS 1 completed
Mon Sep  2 17:45:31 2024: BS 1 completed
Mon Sep  2 17:45:34 2024: BS 1 completed
Mon Sep  2 17:45:36 2024: BS 1 completed
Mon Sep  2 17:45:39 2024: BS 1 completed
Mon Sep  2 17:45:41 2024: BS 1 completed
Mon Sep  2 17:45:43 2024: BS 1 completed
Mon Sep  2 17:45:46 2024: BS 1 completed
Mon Sep  2 17:45:48 2024: BS 1 completed
Mon Sep  2 17:45:51 2024: BS 1 completed
Mon Sep  2 17:45:53 2024: BS 1 completed
Mon Sep  2 17:45:55 2024: BS 1 completed
Mon Sep  2 17:45:58 2024: BS 1 completed
Mon Sep  2 17:46:00 2024: BS 1 completed
Mon Sep  2 17:46:02 2024: BS 1 completed
Mon Sep  2 17:46:05 2024: BS 1 completed
Mon Sep  2 17:46:07 2024: BS 1 completed
Mon Sep  2 17:46:10 2024: BS 1 completed
Mon Sep  2 17:46:12 2024: BS 1 completed
Mon Sep  2 17:46:14 2024: BS 1 completed
Mon Sep  2 17:46:17 2024: BS 1 completed
Mon Sep  2 17:46:19 2024: BS 1 completed
Mon Sep  2 17:46:22 2024: BS 1 completed
Mon Sep  2 17:46:24 2024: BS 1 completed
Mon Sep  2 17:46:26 2024: BS 1 completed
Mon Sep  2 17:46:29 2024: BS 1 completed
Mon Sep  2 17:46:31 2024: BS 1 completed
Mon Sep  2 17:46:34 2024: BS 1 completed
Mon Sep  2 17:46:36 2024: BS 1 completed
Mon Sep  2 17:46:38 2024: BS 1 completed
Mon Sep  2 17:46:41 2024: BS 1 completed
Mon Sep  2 17:46:43 2024: BS 1 completed
Mon Sep  2 17:46:46 2024: BS 1 completed
Mon Sep  2 17:46:48 2024: BS 1 completed
Mon Sep  2 17:46:50 2024: BS 1 completed
Mon Sep  2 17:46:53 2024: BS 1 completed
Mon Sep  2 17:46:55 2024: BS 1 completed
Mon Sep  2 17:46:57 2024: BS 1 completed
Mon Sep  2 17:47:00 2024: BS 1 completed
Mon Sep  2 17:47:02 2024: BS 1 completed
Mon Sep  2 17:47:05 2024: BS 1 completed
Mon Sep  2 17:47:07 2024: BS 1 completed
Mon Sep  2 17:47:09 2024: BS 1 completed
Mon Sep  2 17:47:12 2024: BS 1 completed
Mon Sep  2 17:47:14 2024: BS 1 completed
Mon Sep  2 17:47:17 2024: BS 1 completed
Mon Sep  2 17:47:19 2024: BS 1 completed
Mon Sep  2 17:47:21 2024: BS 1 completed
Mon Sep  2 17:47:24 2024: BS 1 completed
Mon Sep  2 17:47:26 2024: BS 1 completed
Mon Sep  2 17:47:29 2024: BS 1 completed
Mon Sep  2 17:47:31 2024: BS 1 completed
Mon Sep  2 17:47:33 2024: BS 1 completed
Mon Sep  2 17:47:36 2024: BS 1 completed
Mon Sep  2 17:47:38 2024: BS 1 completed
Mon Sep  2 17:47:41 2024: BS 1 completed
Mon Sep  2 17:47:43 2024: BS 1 completed
Mon Sep  2 17:47:45 2024: BS 1 completed
Mon Sep  2 17:47:48 2024: BS 1 completed
Mon Sep  2 17:47:50 2024: BS 1 completed
Mon Sep  2 17:47:53 2024: BS 1 completed
Mon Sep  2 17:47:55 2024: BS 1 completed
Mon Sep  2 17:47:57 2024: BS 1 completed
Mon Sep  2 17:48:00 2024: BS 1 completed
Mon Sep  2 17:48:02 2024: BS 1 completed
Mon Sep  2 17:48:04 2024: BS 1 completed
Mon Sep  2 17:48:07 2024: BS 1 completed
Mon Sep  2 17:48:09 2024: BS 1 completed
Mon Sep  2 17:48:12 2024: BS 1 completed
Mon Sep  2 17:48:14 2024: BS 1 completed
Mon Sep  2 17:48:16 2024: BS 1 completed
Mon Sep  2 17:48:19 2024: BS 1 completed
Mon Sep  2 17:48:21 2024: BS 1 completed
Mon Sep  2 17:48:24 2024: BS 1 completed
Mon Sep  2 17:48:26 2024: BS 1 completed
Mon Sep  2 17:48:28 2024: BS 1 completed
Mon Sep  2 17:48:31 2024: BS 1 completed
Mon Sep  2 17:48:33 2024: BS 1 completed
Mon Sep  2 17:48:36 2024: BS 1 completed
Mon Sep  2 17:48:38 2024: BS 1 completed
Mon Sep  2 17:48:40 2024: BS 1 completed
Mon Sep  2 17:48:43 2024: BS 1 completed
Mon Sep  2 17:48:45 2024: BS 1 completed
Mon Sep  2 17:48:48 2024: BS 1 completed
Mon Sep  2 17:48:50 2024: BS 1 completed
Mon Sep  2 17:48:52 2024: BS 1 completed
Mon Sep  2 17:48:55 2024: BS 1 completed
Mon Sep  2 17:48:57 2024: BS 1 completed
Mon Sep  2 17:49:00 2024: BS 1 completed
Mon Sep  2 17:49:02 2024: BS 1 completed
Mon Sep  2 17:49:04 2024: BS 1 completed
Mon Sep  2 17:49:07 2024: BS 1 completed
Mon Sep  2 17:49:09 2024: BS 1 completed
Mon Sep  2 17:49:12 2024: BS 1 completed
Mon Sep  2 17:49:14 2024: BS 1 completed
Mon Sep  2 17:49:16 2024: BS 1 completed
Mon Sep  2 17:49:19 2024: BS 1 completed
Mon Sep  2 17:49:21 2024: BS 1 completed
Mon Sep  2 17:49:23 2024: BS 1 completed
Mon Sep  2 17:49:26 2024: BS 1 completed
Mon Sep  2 17:49:28 2024: BS 1 completed
Mon Sep  2 17:49:31 2024: BS 1 completed
Mon Sep  2 17:49:33 2024: BS 1 completed
Mon Sep  2 17:49:35 2024: BS 1 completed
Mon Sep  2 17:49:38 2024: BS 1 completed
Mon Sep  2 17:49:40 2024: BS 1 completed
Mon Sep  2 17:49:43 2024: BS 1 completed
Mon Sep  2 17:49:45 2024: BS 1 completed
Mon Sep  2 17:49:47 2024: BS 1 completed
Mon Sep  2 17:49:50 2024: BS 1 completed
Mon Sep  2 17:49:52 2024: BS 1 completed
Mon Sep  2 17:49:55 2024: BS 1 completed
Mon Sep  2 17:49:57 2024: BS 1 completed
Mon Sep  2 17:49:59 2024: BS 1 completed
Mon Sep  2 17:50:02 2024: BS 1 completed
Mon Sep  2 17:50:04 2024: BS 1 completed
Mon Sep  2 17:50:07 2024: BS 1 completed
Mon Sep  2 17:50:09 2024: BS 1 completed
Mon Sep  2 17:50:11 2024: BS 1 completed
Mon Sep  2 17:50:14 2024: BS 1 completed
Mon Sep  2 17:50:16 2024: BS 1 completed
Mon Sep  2 17:50:19 2024: BS 1 completed
Mon Sep  2 17:50:21 2024: BS 1 completed
Mon Sep  2 17:50:23 2024: BS 1 completed
Mon Sep  2 17:50:26 2024: BS 1 completed
Mon Sep  2 17:50:28 2024: BS 1 completed
Mon Sep  2 17:50:31 2024: BS 1 completed
Mon Sep  2 17:50:33 2024: BS 1 completed
Mon Sep  2 17:50:35 2024: BS 1 completed
Mon Sep  2 17:50:38 2024: BS 1 completed
Mon Sep  2 17:50:40 2024: BS 1 completed
Mon Sep  2 17:50:43 2024: BS 1 completed
Mon Sep  2 17:50:45 2024: BS 1 completed
Mon Sep  2 17:50:47 2024: BS 1 completed
Mon Sep  2 17:50:50 2024: BS 1 completed
Mon Sep  2 17:50:52 2024: BS 1 completed
Mon Sep  2 17:50:55 2024: BS 1 completed
Mon Sep  2 17:50:57 2024: BS 1 completed
Mon Sep  2 17:50:59 2024: BS 1 completed
Mon Sep  2 17:51:02 2024: BS 1 completed
Mon Sep  2 17:51:04 2024: BS 1 completed
Mon Sep  2 17:51:07 2024: BS 1 completed
Mon Sep  2 17:51:09 2024: BS 1 completed
Mon Sep  2 17:51:11 2024: BS 1 completed
Mon Sep  2 17:51:14 2024: BS 1 completed
Mon Sep  2 17:51:16 2024: BS 1 completed
Mon Sep  2 17:51:19 2024: BS 1 completed
Mon Sep  2 17:51:21 2024: BS 1 completed
Mon Sep  2 17:51:23 2024: BS 1 completed
Mon Sep  2 17:51:26 2024: BS 1 completed
Mon Sep  2 17:51:28 2024: BS 1 completed
Mon Sep  2 17:51:31 2024: BS 1 completed
Mon Sep  2 17:51:33 2024: BS 1 completed
Mon Sep  2 17:51:35 2024: BS 1 completed
Mon Sep  2 17:51:38 2024: BS 1 completed
Mon Sep  2 17:51:40 2024: BS 1 completed
Mon Sep  2 17:51:43 2024: BS 1 completed
Mon Sep  2 17:51:45 2024: BS 1 completed
Mon Sep  2 17:51:47 2024: BS 1 completed
Mon Sep  2 17:51:50 2024: BS 1 completed
Mon Sep  2 17:51:52 2024: BS 1 completed
Mon Sep  2 17:51:55 2024: BS 1 completed
Mon Sep  2 17:51:57 2024: BS 1 completed
Mon Sep  2 17:51:59 2024: BS 1 completed
Mon Sep  2 17:52:02 2024: BS 1 completed
Mon Sep  2 17:52:04 2024: BS 1 completed
Mon Sep  2 17:52:07 2024: BS 1 completed
Mon Sep  2 17:52:09 2024: BS 1 completed
Mon Sep  2 17:52:11 2024: BS 1 completed
Mon Sep  2 17:52:14 2024: BS 1 completed
Mon Sep  2 17:52:16 2024: BS 1 completed
Mon Sep  2 17:52:19 2024: BS 1 completed
Mon Sep  2 17:52:21 2024: BS 1 completed
Mon Sep  2 17:52:23 2024: BS 1 completed
Mon Sep  2 17:52:26 2024: BS 1 completed
Mon Sep  2 17:52:28 2024: BS 1 completed
Mon Sep  2 17:52:31 2024: BS 1 completed
Mon Sep  2 17:52:33 2024: BS 1 completed
Mon Sep  2 17:52:35 2024: BS 1 completed
Mon Sep  2 17:52:38 2024: BS 1 completed
Mon Sep  2 17:52:40 2024: BS 1 completed
Mon Sep  2 17:52:43 2024: BS 1 completed
Mon Sep  2 17:52:45 2024: BS 1 completed
Mon Sep  2 17:52:47 2024: BS 1 completed
Mon Sep  2 17:52:50 2024: BS 1 completed
Mon Sep  2 17:52:52 2024: BS 1 completed
Mon Sep  2 17:52:55 2024: BS 1 completed
Mon Sep  2 17:52:57 2024: BS 1 completed
Mon Sep  2 17:52:59 2024: BS 1 completed
Mon Sep  2 17:53:02 2024: BS 1 completed
Mon Sep  2 17:53:04 2024: BS 1 completed
Mon Sep  2 17:53:07 2024: BS 1 completed
Mon Sep  2 17:53:09 2024: BS 1 completed
Mon Sep  2 17:53:11 2024: BS 1 completed
Mon Sep  2 17:53:14 2024: BS 1 completed
Mon Sep  2 17:53:16 2024: BS 1 completed
Mon Sep  2 17:53:19 2024: BS 1 completed
Mon Sep  2 17:53:21 2024: BS 1 completed
Mon Sep  2 17:53:23 2024: BS 1 completed
Mon Sep  2 17:53:26 2024: BS 1 completed
Mon Sep  2 17:53:28 2024: BS 1 completed
Mon Sep  2 17:53:31 2024: BS 1 completed
Mon Sep  2 17:53:33 2024: BS 1 completed
Mon Sep  2 17:53:35 2024: BS 1 completed
Mon Sep  2 17:53:38 2024: BS 1 completed
Mon Sep  2 17:53:40 2024: BS 1 completed
Mon Sep  2 17:53:43 2024: BS 1 completed
Mon Sep  2 17:53:45 2024: BS 1 completed
Mon Sep  2 17:53:47 2024: BS 1 completed
Mon Sep  2 17:53:50 2024: BS 1 completed
Mon Sep  2 17:53:52 2024: BS 1 completed
Mon Sep  2 17:53:55 2024: BS 1 completed
Mon Sep  2 17:53:57 2024: BS 1 completed
Mon Sep  2 17:53:59 2024: BS 1 completed
Mon Sep  2 17:54:02 2024: BS 1 completed
Mon Sep  2 17:54:04 2024: BS 1 completed
Mon Sep  2 17:54:07 2024: BS 1 completed
Mon Sep  2 17:54:09 2024: BS 1 completed
Mon Sep  2 17:54:11 2024: BS 1 completed
Mon Sep  2 17:54:14 2024: BS 1 completed
Mon Sep  2 17:54:16 2024: BS 1 completed
Mon Sep  2 17:54:19 2024: BS 1 completed
Mon Sep  2 17:54:21 2024: BS 1 completed
Mon Sep  2 17:54:23 2024: BS 1 completed
Mon Sep  2 17:54:26 2024: BS 1 completed
Mon Sep  2 17:54:28 2024: BS 1 completed
Mon Sep  2 17:54:31 2024: BS 1 completed
Mon Sep  2 17:54:33 2024: BS 1 completed
Mon Sep  2 17:54:35 2024: BS 1 completed
Mon Sep  2 17:54:38 2024: BS 1 completed
Mon Sep  2 17:54:40 2024: BS 1 completed
Mon Sep  2 17:54:43 2024: BS 1 completed
Mon Sep  2 17:54:45 2024: BS 1 completed
Mon Sep  2 17:54:47 2024: BS 1 completed
Mon Sep  2 17:54:50 2024: BS 1 completed
Mon Sep  2 17:54:52 2024: BS 1 completed
Mon Sep  2 17:54:55 2024: BS 1 completed
Mon Sep  2 17:54:57 2024: BS 1 completed
Mon Sep  2 17:54:59 2024: BS 1 completed
Mon Sep  2 17:55:02 2024: BS 1 completed
Mon Sep  2 17:55:04 2024: BS 1 completed
Mon Sep  2 17:55:07 2024: BS 1 completed
Mon Sep  2 17:55:09 2024: BS 1 completed
Mon Sep  2 17:55:11 2024: BS 1 completed
Mon Sep  2 17:55:14 2024: BS 1 completed
Mon Sep  2 17:55:16 2024: BS 1 completed
Mon Sep  2 17:55:19 2024: BS 1 completed
Mon Sep  2 17:55:21 2024: BS 1 completed
Mon Sep  2 17:55:24 2024: BS 1 completed
Mon Sep  2 17:55:26 2024: BS 1 completed
Mon Sep  2 17:55:28 2024: BS 1 completed
Mon Sep  2 17:55:31 2024: BS 1 completed
Mon Sep  2 17:55:33 2024: BS 1 completed
Mon Sep  2 17:55:36 2024: BS 1 completed
Mon Sep  2 17:55:38 2024: BS 1 completed
Mon Sep  2 17:55:40 2024: BS 1 completed
Mon Sep  2 17:55:43 2024: BS 1 completed
Mon Sep  2 17:55:45 2024: BS 1 completed
Mon Sep  2 17:55:48 2024: BS 1 completed
Mon Sep  2 17:55:50 2024: BS 1 completed
Mon Sep  2 17:55:52 2024: BS 1 completed
Mon Sep  2 17:55:55 2024: BS 1 completed
Mon Sep  2 17:55:57 2024: BS 1 completed
Mon Sep  2 17:56:00 2024: BS 1 completed
Mon Sep  2 17:56:02 2024: BS 1 completed
Mon Sep  2 17:56:04 2024: BS 1 completed
Mon Sep  2 17:56:07 2024: BS 1 completed
Mon Sep  2 17:56:09 2024: BS 1 completed
Mon Sep  2 17:56:12 2024: BS 1 completed
Mon Sep  2 17:56:14 2024: BS 1 completed
Mon Sep  2 17:56:16 2024: BS 1 completed
Mon Sep  2 17:56:19 2024: BS 1 completed
Mon Sep  2 17:56:21 2024: BS 1 completed
Mon Sep  2 17:56:24 2024: BS 1 completed
Mon Sep  2 17:56:26 2024: BS 1 completed
Mon Sep  2 17:56:28 2024: BS 1 completed
Mon Sep  2 17:56:31 2024: BS 1 completed
Mon Sep  2 17:56:33 2024: BS 1 completed
Mon Sep  2 17:56:36 2024: BS 1 completed
Mon Sep  2 17:56:38 2024: BS 1 completed
Mon Sep  2 17:56:40 2024: BS 1 completed
Mon Sep  2 17:56:43 2024: BS 1 completed
Mon Sep  2 17:56:45 2024: BS 1 completed
Mon Sep  2 17:56:48 2024: BS 1 completed
Mon Sep  2 17:56:50 2024: BS 1 completed
Mon Sep  2 17:56:53 2024: BS 1 completed
Mon Sep  2 17:56:55 2024: BS 1 completed
Mon Sep  2 17:56:57 2024: BS 1 completed
Mon Sep  2 17:57:00 2024: BS 1 completed
Mon Sep  2 17:57:02 2024: BS 1 completed
Mon Sep  2 17:57:05 2024: BS 1 completed
Mon Sep  2 17:57:07 2024: BS 1 completed
Mon Sep  2 17:57:09 2024: BS 1 completed
Mon Sep  2 17:57:12 2024: BS 1 completed
Mon Sep  2 17:57:14 2024: BS 1 completed
Mon Sep  2 17:57:17 2024: BS 1 completed
Mon Sep  2 17:57:19 2024: BS 1 completed
Mon Sep  2 17:57:21 2024: BS 1 completed
Mon Sep  2 17:57:24 2024: BS 1 completed
Mon Sep  2 17:57:26 2024: BS 1 completed
Mon Sep  2 17:57:29 2024: BS 1 completed
Mon Sep  2 17:57:31 2024: BS 1 completed
Mon Sep  2 17:57:33 2024: BS 1 completed
Mon Sep  2 17:57:36 2024: BS 1 completed
Mon Sep  2 17:57:38 2024: BS 1 completed
Mon Sep  2 17:57:41 2024: BS 1 completed
Mon Sep  2 17:57:43 2024: BS 1 completed
Mon Sep  2 17:57:45 2024: BS 1 completed
Mon Sep  2 17:57:48 2024: BS 1 completed
Mon Sep  2 17:57:50 2024: BS 1 completed
Mon Sep  2 17:57:53 2024: BS 1 completed
Mon Sep  2 17:57:55 2024: BS 1 completed
Mon Sep  2 17:57:58 2024: BS 1 completed
Mon Sep  2 17:58:00 2024: BS 1 completed
Mon Sep  2 17:58:02 2024: BS 1 completed
Mon Sep  2 17:58:05 2024: BS 1 completed
Mon Sep  2 17:58:07 2024: BS 1 completed
Mon Sep  2 17:58:10 2024: BS 1 completed
Mon Sep  2 17:58:12 2024: BS 1 completed
Mon Sep  2 17:58:14 2024: BS 1 completed
Mon Sep  2 17:58:17 2024: BS 1 completed
Mon Sep  2 17:58:19 2024: BS 1 completed
Mon Sep  2 17:58:22 2024: BS 1 completed
Mon Sep  2 17:58:24 2024: BS 1 completed
Mon Sep  2 17:58:26 2024: BS 1 completed
Mon Sep  2 17:58:29 2024: BS 1 completed
Mon Sep  2 17:58:31 2024: BS 1 completed
Mon Sep  2 17:58:34 2024: BS 1 completed
Mon Sep  2 17:58:36 2024: BS 1 completed
Mon Sep  2 17:58:38 2024: BS 1 completed
Mon Sep  2 17:58:41 2024: BS 1 completed
Mon Sep  2 17:58:43 2024: BS 1 completed
Mon Sep  2 17:58:46 2024: BS 1 completed
Mon Sep  2 17:58:48 2024: BS 1 completed
Mon Sep  2 17:58:50 2024: BS 1 completed
Mon Sep  2 17:58:53 2024: BS 1 completed
Mon Sep  2 17:58:55 2024: BS 1 completed
Mon Sep  2 17:58:58 2024: BS 1 completed
Mon Sep  2 17:59:00 2024: BS 1 completed
Mon Sep  2 17:59:03 2024: BS 1 completed
Mon Sep  2 17:59:05 2024: BS 1 completed
Mon Sep  2 17:59:07 2024: BS 1 completed
Mon Sep  2 17:59:10 2024: BS 1 completed
Mon Sep  2 17:59:12 2024: BS 1 completed
Mon Sep  2 17:59:15 2024: BS 1 completed
Mon Sep  2 17:59:17 2024: BS 1 completed
Mon Sep  2 17:59:19 2024: BS 1 completed
Mon Sep  2 17:59:22 2024: BS 1 completed
Mon Sep  2 17:59:24 2024: BS 1 completed
Mon Sep  2 17:59:27 2024: BS 1 completed
Mon Sep  2 17:59:29 2024: BS 1 completed
Mon Sep  2 17:59:31 2024: BS 1 completed
Mon Sep  2 17:59:34 2024: BS 1 completed
Mon Sep  2 17:59:36 2024: BS 1 completed
Mon Sep  2 17:59:39 2024: BS 1 completed
Mon Sep  2 17:59:41 2024: BS 1 completed
Mon Sep  2 17:59:44 2024: BS 1 completed
Mon Sep  2 17:59:46 2024: BS 1 completed
Mon Sep  2 17:59:48 2024: BS 1 completed
Mon Sep  2 17:59:51 2024: BS 1 completed
Mon Sep  2 17:59:53 2024: BS 1 completed
Mon Sep  2 17:59:56 2024: BS 1 completed
Mon Sep  2 17:59:58 2024: BS 1 completed
Mon Sep  2 18:00:00 2024: BS 1 completed
Mon Sep  2 18:00:03 2024: BS 1 completed
Mon Sep  2 18:00:05 2024: BS 1 completed
Mon Sep  2 18:00:08 2024: BS 1 completed
Mon Sep  2 18:00:10 2024: BS 1 completed
Mon Sep  2 18:00:12 2024: BS 1 completed
Mon Sep  2 18:00:15 2024: BS 1 completed
Mon Sep  2 18:00:17 2024: BS 1 completed
Mon Sep  2 18:00:20 2024: BS 1 completed
Mon Sep  2 18:00:22 2024: BS 1 completed
Mon Sep  2 18:00:25 2024: BS 1 completed
Mon Sep  2 18:00:27 2024: BS 1 completed
Mon Sep  2 18:00:29 2024: BS 1 completed
Mon Sep  2 18:00:32 2024: BS 1 completed
Mon Sep  2 18:00:34 2024: BS 1 completed
Mon Sep  2 18:00:37 2024: BS 1 completed
Mon Sep  2 18:00:39 2024: BS 1 completed
Mon Sep  2 18:00:41 2024: BS 1 completed
Mon Sep  2 18:00:44 2024: BS 1 completed
Mon Sep  2 18:00:46 2024: BS 1 completed
Mon Sep  2 18:00:49 2024: BS 1 completed
Mon Sep  2 18:00:51 2024: BS 1 completed
Mon Sep  2 18:00:53 2024: BS 1 completed
Mon Sep  2 18:00:56 2024: BS 1 completed
Mon Sep  2 18:00:58 2024: BS 1 completed
Mon Sep  2 18:01:01 2024: BS 1 completed
Mon Sep  2 18:01:03 2024: BS 1 completed
Mon Sep  2 18:01:06 2024: BS 1 completed
Mon Sep  2 18:01:08 2024: BS 1 completed
Mon Sep  2 18:01:10 2024: BS 1 completed
Mon Sep  2 18:01:13 2024: BS 1 completed
Mon Sep  2 18:01:15 2024: BS 1 completed
Mon Sep  2 18:01:18 2024: BS 1 completed
Mon Sep  2 18:01:20 2024: BS 1 completed
Mon Sep  2 18:01:22 2024: BS 1 completed
Mon Sep  2 18:01:25 2024: BS 1 completed
Mon Sep  2 18:01:27 2024: BS 1 completed
Mon Sep  2 18:01:30 2024: BS 1 completed
Mon Sep  2 18:01:32 2024: BS 1 completed
Mon Sep  2 18:01:34 2024: BS 1 completed
Mon Sep  2 18:01:37 2024: BS 1 completed
Mon Sep  2 18:01:39 2024: BS 1 completed
Mon Sep  2 18:01:42 2024: BS 1 completed
Mon Sep  2 18:01:44 2024: BS 1 completed
Mon Sep  2 18:01:47 2024: BS 1 completed
Mon Sep  2 18:01:49 2024: BS 1 completed
Mon Sep  2 18:01:51 2024: BS 1 completed
Mon Sep  2 18:01:54 2024: BS 1 completed
Mon Sep  2 18:01:56 2024: BS 1 completed
Mon Sep  2 18:01:59 2024: BS 1 completed
Mon Sep  2 18:02:01 2024: BS 1 completed
Mon Sep  2 18:02:03 2024: BS 1 completed
Mon Sep  2 18:02:06 2024: BS 1 completed
Mon Sep  2 18:02:08 2024: BS 1 completed
Mon Sep  2 18:02:11 2024: BS 1 completed
Mon Sep  2 18:02:13 2024: BS 1 completed
Mon Sep  2 18:02:16 2024: BS 1 completed
Mon Sep  2 18:02:18 2024: BS 1 completed
Mon Sep  2 18:02:20 2024: BS 1 completed
Mon Sep  2 18:02:23 2024: BS 1 completed
Mon Sep  2 18:02:25 2024: BS 1 completed
Mon Sep  2 18:02:28 2024: BS 1 completed
Mon Sep  2 18:02:30 2024: BS 1 completed
Mon Sep  2 18:02:32 2024: BS 1 completed
Mon Sep  2 18:02:35 2024: BS 1 completed
Mon Sep  2 18:02:37 2024: BS 1 completed
Mon Sep  2 18:02:40 2024: BS 1 completed
Mon Sep  2 18:02:42 2024: BS 1 completed
Mon Sep  2 18:02:44 2024: BS 1 completed
Mon Sep  2 18:02:47 2024: BS 1 completed
Mon Sep  2 18:02:49 2024: BS 1 completed
Mon Sep  2 18:02:52 2024: BS 1 completed
Mon Sep  2 18:02:54 2024: BS 1 completed
Mon Sep  2 18:02:57 2024: BS 1 completed
Mon Sep  2 18:02:59 2024: BS 1 completed
Mon Sep  2 18:03:01 2024: BS 1 completed
Mon Sep  2 18:03:04 2024: BS 1 completed
Mon Sep  2 18:03:06 2024: BS 1 completed
Mon Sep  2 18:03:09 2024: BS 1 completed
Mon Sep  2 18:03:11 2024: BS 1 completed
Mon Sep  2 18:03:13 2024: BS 1 completed
Mon Sep  2 18:03:16 2024: BS 1 completed
Mon Sep  2 18:03:18 2024: BS 1 completed
Mon Sep  2 18:03:21 2024: BS 1 completed
Mon Sep  2 18:03:23 2024: BS 1 completed
Mon Sep  2 18:03:26 2024: BS 1 completed
Mon Sep  2 18:03:28 2024: BS 1 completed
Mon Sep  2 18:03:30 2024: BS 1 completed
Mon Sep  2 18:03:33 2024: BS 1 completed
Mon Sep  2 18:03:35 2024: BS 1 completed
Mon Sep  2 18:03:38 2024: BS 1 completed
Mon Sep  2 18:03:40 2024: BS 1 completed
Mon Sep  2 18:03:42 2024: BS 1 completed
Mon Sep  2 18:03:45 2024: BS 1 completed
Mon Sep  2 18:03:47 2024: BS 1 completed
Mon Sep  2 18:03:50 2024: BS 1 completed
Mon Sep  2 18:03:52 2024: BS 1 completed
Mon Sep  2 18:03:55 2024: BS 1 completed
Mon Sep  2 18:03:57 2024: BS 1 completed
Mon Sep  2 18:03:59 2024: BS 1 completed
Mon Sep  2 18:04:02 2024: BS 1 completed
Mon Sep  2 18:04:04 2024: BS 1 completed
Mon Sep  2 18:04:07 2024: BS 1 completed
Mon Sep  2 18:04:09 2024: BS 1 completed
Mon Sep  2 18:04:11 2024: BS 1 completed
Mon Sep  2 18:04:14 2024: BS 1 completed
Mon Sep  2 18:04:16 2024: BS 1 completed
Mon Sep  2 18:04:19 2024: BS 1 completed
Mon Sep  2 18:04:21 2024: BS 1 completed
Mon Sep  2 18:04:24 2024: BS 1 completed
Mon Sep  2 18:04:26 2024: BS 1 completed
Mon Sep  2 18:04:28 2024: BS 1 completed
Mon Sep  2 18:04:31 2024: BS 1 completed
Mon Sep  2 18:04:33 2024: BS 1 completed
Mon Sep  2 18:04:36 2024: BS 1 completed
Mon Sep  2 18:04:38 2024: BS 1 completed
Mon Sep  2 18:04:40 2024: BS 1 completed
Mon Sep  2 18:04:43 2024: BS 1 completed
Mon Sep  2 18:04:45 2024: BS 1 completed
Mon Sep  2 18:04:48 2024: BS 1 completed
Mon Sep  2 18:04:50 2024: BS 1 completed
Mon Sep  2 18:04:53 2024: BS 1 completed
Mon Sep  2 18:04:55 2024: BS 1 completed
Mon Sep  2 18:04:57 2024: BS 1 completed
Mon Sep  2 18:05:00 2024: BS 1 completed
Mon Sep  2 18:05:02 2024: BS 1 completed
