# Supplementary material for: Structurally Diverse Nitrogen-Rich Scaffolds via Continuous Photo-Click Reactions
Source: Org Lett. 2024 Nov 26;26(49):10559–63. doi: 10.1021/acs.orglett.4c03953 (PMC11650770; doi:10.1021/acs.orglett.4c03953)
Supplement: Supplementary file 2 — ol4c03953_si_002.zip [file ol4c03953_si_002.zip › FID for publication/FIDs/3l/DC-147-F_PROTON_20240902_01.fid/log]

Mon Sep  2 10:24:28 2024: Experiment started
Mon Sep  2 10:24:35 2024: BS 1 completed
Mon Sep  2 10:24:38 2024: BS 2 completed
Mon Sep  2 10:24:42 2024: BS 3 completed
Mon Sep  2 10:24:46 2024: BS 4 completed
Mon Sep  2 10:24:49 2024: BS 5 completed
Mon Sep  2 10:24:53 2024: BS 6 completed
Mon Sep  2 10:24:56 2024: BS 7 completed
