# Supplementary material for: Structurally Diverse Nitrogen-Rich Scaffolds via Continuous Photo-Click Reactions
Source: Org Lett. 2024 Nov 26;26(49):10559–63. doi: 10.1021/acs.orglett.4c03953 (PMC11650770; doi:10.1021/acs.orglett.4c03953)
Supplement: Supplementary file 2 — ol4c03953_si_002.zip [file ol4c03953_si_002.zip › FID for publication/FIDs/3m/DC-155-F_CARBON_20240917_01.fid/log]

Tue Sep 17 17:05:05 2024: Experiment started
Tue Sep 17 17:09:40 2024: BS 1 completed
Tue Sep 17 17:09:56 2024: BS 2 completed
Tue Sep 17 17:10:12 2024: BS 3 completed
Tue Sep 17 17:10:28 2024: BS 4 completed
Tue Sep 17 17:10:44 2024: BS 5 completed
Tue Sep 17 17:11:00 2024: BS 6 completed
Tue Sep 17 17:11:16 2024: BS 7 completed
Tue Sep 17 17:11:32 2024: BS 8 completed
Tue Sep 17 17:11:48 2024: BS 9 completed
Tue Sep 17 17:12:04 2024: BS 10 completed
Tue Sep 17 17:12:20 2024: BS 11 completed
Tue Sep 17 17:12:36 2024: BS 12 completed
Tue Sep 17 17:12:52 2024: BS 13 completed
Tue Sep 17 17:13:08 2024: BS 14 completed
Tue Sep 17 17:13:24 2024: BS 15 completed
Tue Sep 17 17:13:40 2024: BS 16 completed
Tue Sep 17 17:13:56 2024: BS 17 completed
Tue Sep 17 17:14:12 2024: BS 18 completed
Tue Sep 17 17:14:26 2024: FID 1: ADC overflow
Tue Sep 17 17:14:28 2024: BS 19 completed
Tue Sep 17 17:14:44 2024: BS 20 completed
Tue Sep 17 17:15:00 2024: BS 21 completed
Tue Sep 17 17:15:16 2024: BS 22 completed
Tue Sep 17 17:15:32 2024: BS 23 completed
Tue Sep 17 17:15:48 2024: BS 24 completed
Tue Sep 17 17:16:04 2024: BS 25 completed
Tue Sep 17 17:16:20 2024: BS 26 completed
Tue Sep 17 17:16:36 2024: BS 27 completed
Tue Sep 17 17:16:52 2024: BS 28 completed
Tue Sep 17 17:17:08 2024: BS 29 completed
Tue Sep 17 17:17:24 2024: BS 30 completed
Tue Sep 17 17:17:40 2024: BS 31 completed
Tue Sep 17 17:17:56 2024: BS 32 completed
Tue Sep 17 17:18:12 2024: BS 33 completed
Tue Sep 17 17:18:28 2024: BS 34 completed
Tue Sep 17 17:18:44 2024: BS 35 completed
Tue Sep 17 17:19:00 2024: BS 36 completed
Tue Sep 17 17:19:16 2024: BS 37 completed
Tue Sep 17 17:19:32 2024: BS 38 completed
Tue Sep 17 17:19:48 2024: BS 39 completed
Tue Sep 17 17:20:04 2024: BS 40 completed
Tue Sep 17 17:20:20 2024: BS 41 completed
Tue Sep 17 17:20:36 2024: BS 42 completed
Tue Sep 17 17:20:52 2024: BS 43 completed
Tue Sep 17 17:21:08 2024: BS 44 completed
Tue Sep 17 17:21:24 2024: BS 45 completed
Tue Sep 17 17:21:40 2024: BS 46 completed
Tue Sep 17 17:21:56 2024: BS 47 completed
Tue Sep 17 17:22:12 2024: BS 48 completed
Tue Sep 17 17:22:28 2024: BS 49 completed
Tue Sep 17 17:22:44 2024: BS 50 completed
Tue Sep 17 17:23:00 2024: BS 51 completed
Tue Sep 17 17:23:16 2024: BS 52 completed
Tue Sep 17 17:23:32 2024: BS 53 completed
Tue Sep 17 17:23:48 2024: BS 54 completed
Tue Sep 17 17:24:04 2024: BS 55 completed
Tue Sep 17 17:24:20 2024: BS 56 completed
Tue Sep 17 17:24:36 2024: BS 57 completed
Tue Sep 17 17:24:52 2024: BS 58 completed
Tue Sep 17 17:25:08 2024: BS 59 completed
Tue Sep 17 17:25:24 2024: BS 60 completed
Tue Sep 17 17:25:40 2024: BS 61 completed
Tue Sep 17 17:25:56 2024: BS 62 completed
Tue Sep 17 17:26:12 2024: BS 63 completed
Tue Sep 17 17:26:28 2024: BS 64 completed
Tue Sep 17 17:26:44 2024: BS 65 completed
Tue Sep 17 17:27:00 2024: BS 66 completed
Tue Sep 17 17:27:16 2024: BS 67 completed
Tue Sep 17 17:27:32 2024: BS 68 completed
Tue Sep 17 17:27:48 2024: BS 69 completed
Tue Sep 17 17:28:04 2024: BS 70 completed
Tue Sep 17 17:28:20 2024: BS 71 completed
Tue Sep 17 17:28:36 2024: BS 72 completed
Tue Sep 17 17:28:52 2024: BS 73 completed
Tue Sep 17 17:29:08 2024: BS 74 completed
Tue Sep 17 17:29:24 2024: BS 75 completed
Tue Sep 17 17:29:40 2024: BS 76 completed
Tue Sep 17 17:29:56 2024: BS 77 completed
Tue Sep 17 17:30:12 2024: BS 78 completed
Tue Sep 17 17:30:28 2024: BS 79 completed
Tue Sep 17 17:30:44 2024: BS 80 completed
Tue Sep 17 17:31:00 2024: BS 81 completed
Tue Sep 17 17:31:16 2024: BS 82 completed
Tue Sep 17 17:31:32 2024: BS 83 completed
Tue Sep 17 17:31:48 2024: BS 84 completed
Tue Sep 17 17:32:04 2024: BS 85 completed
Tue Sep 17 17:32:20 2024: BS 86 completed
Tue Sep 17 17:32:36 2024: BS 87 completed
Tue Sep 17 17:32:52 2024: BS 88 completed
Tue Sep 17 17:33:08 2024: BS 89 completed
Tue Sep 17 17:33:24 2024: BS 90 completed
Tue Sep 17 17:33:40 2024: BS 91 completed
Tue Sep 17 17:33:56 2024: BS 92 completed
Tue Sep 17 17:34:12 2024: BS 93 completed
Tue Sep 17 17:34:28 2024: BS 94 completed
Tue Sep 17 17:34:44 2024: BS 95 completed
Tue Sep 17 17:35:00 2024: BS 96 completed
Tue Sep 17 17:35:16 2024: BS 97 completed
Tue Sep 17 17:35:32 2024: BS 98 completed
Tue Sep 17 17:35:48 2024: BS 99 completed
Tue Sep 17 17:36:04 2024: BS 100 completed
Tue Sep 17 17:36:20 2024: BS 101 completed
Tue Sep 17 17:36:36 2024: BS 102 completed
Tue Sep 17 17:36:52 2024: BS 103 completed
Tue Sep 17 17:37:08 2024: BS 104 completed
Tue Sep 17 17:37:24 2024: BS 105 completed
Tue Sep 17 17:37:40 2024: BS 106 completed
Tue Sep 17 17:37:56 2024: BS 107 completed
Tue Sep 17 17:38:12 2024: BS 108 completed
Tue Sep 17 17:38:28 2024: BS 109 completed
Tue Sep 17 17:38:44 2024: BS 110 completed
Tue Sep 17 17:39:00 2024: BS 111 completed
Tue Sep 17 17:39:16 2024: BS 112 completed
Tue Sep 17 17:39:32 2024: BS 113 completed
Tue Sep 17 17:39:48 2024: BS 114 completed
Tue Sep 17 17:40:04 2024: BS 115 completed
Tue Sep 17 17:40:20 2024: BS 116 completed
Tue Sep 17 17:40:36 2024: BS 117 completed
Tue Sep 17 17:40:52 2024: BS 118 completed
Tue Sep 17 17:41:08 2024: BS 119 completed
Tue Sep 17 17:41:24 2024: BS 120 completed
Tue Sep 17 17:41:40 2024: BS 121 completed
Tue Sep 17 17:41:56 2024: BS 122 completed
Tue Sep 17 17:42:12 2024: BS 123 completed
Tue Sep 17 17:42:28 2024: BS 124 completed
