# Supplementary material for: Structurally Diverse Nitrogen-Rich Scaffolds via Continuous Photo-Click Reactions
Source: Org Lett. 2024 Nov 26;26(49):10559–63. doi: 10.1021/acs.orglett.4c03953 (PMC11650770; doi:10.1021/acs.orglett.4c03953)
Supplement: Supplementary file 2 — ol4c03953_si_002.zip [file ol4c03953_si_002.zip › FID for publication/FIDs/3m/DC-155-F_gHSQCAD_20240917_01.fid/log]

Tue Sep 17 17:43:28 2024: Experiment started
Tue Sep 17 17:44:11 2024: BS 1 completed
Tue Sep 17 17:44:13 2024: BS 1 completed
Tue Sep 17 17:44:16 2024: BS 1 completed
Tue Sep 17 17:44:18 2024: BS 1 completed
Tue Sep 17 17:44:20 2024: BS 1 completed
Tue Sep 17 17:44:23 2024: BS 1 completed
Tue Sep 17 17:44:25 2024: BS 1 completed
Tue Sep 17 17:44:28 2024: BS 1 completed
Tue Sep 17 17:44:30 2024: BS 1 completed
Tue Sep 17 17:44:32 2024: BS 1 completed
Tue Sep 17 17:44:35 2024: BS 1 completed
Tue Sep 17 17:44:37 2024: BS 1 completed
Tue Sep 17 17:44:40 2024: BS 1 completed
Tue Sep 17 17:44:42 2024: BS 1 completed
Tue Sep 17 17:44:44 2024: BS 1 completed
Tue Sep 17 17:44:47 2024: BS 1 completed
Tue Sep 17 17:44:49 2024: BS 1 completed
Tue Sep 17 17:44:51 2024: BS 1 completed
Tue Sep 17 17:44:54 2024: BS 1 completed
Tue Sep 17 17:44:56 2024: BS 1 completed
Tue Sep 17 17:44:59 2024: BS 1 completed
Tue Sep 17 17:45:01 2024: BS 1 completed
Tue Sep 17 17:45:03 2024: BS 1 completed
Tue Sep 17 17:45:06 2024: BS 1 completed
Tue Sep 17 17:45:08 2024: BS 1 completed
Tue Sep 17 17:45:11 2024: BS 1 completed
Tue Sep 17 17:45:13 2024: BS 1 completed
Tue Sep 17 17:45:15 2024: BS 1 completed
Tue Sep 17 17:45:18 2024: BS 1 completed
Tue Sep 17 17:45:20 2024: BS 1 completed
Tue Sep 17 17:45:23 2024: BS 1 completed
Tue Sep 17 17:45:25 2024: BS 1 completed
Tue Sep 17 17:45:27 2024: BS 1 completed
Tue Sep 17 17:45:30 2024: BS 1 completed
Tue Sep 17 17:45:32 2024: BS 1 completed
Tue Sep 17 17:45:34 2024: BS 1 completed
Tue Sep 17 17:45:37 2024: BS 1 completed
Tue Sep 17 17:45:39 2024: BS 1 completed
Tue Sep 17 17:45:42 2024: BS 1 completed
Tue Sep 17 17:45:44 2024: BS 1 completed
Tue Sep 17 17:45:46 2024: BS 1 completed
Tue Sep 17 17:45:49 2024: BS 1 completed
Tue Sep 17 17:45:51 2024: BS 1 completed
Tue Sep 17 17:45:54 2024: BS 1 completed
Tue Sep 17 17:45:56 2024: BS 1 completed
Tue Sep 17 17:45:58 2024: BS 1 completed
Tue Sep 17 17:46:01 2024: BS 1 completed
Tue Sep 17 17:46:03 2024: BS 1 completed
Tue Sep 17 17:46:06 2024: BS 1 completed
Tue Sep 17 17:46:08 2024: BS 1 completed
Tue Sep 17 17:46:10 2024: BS 1 completed
Tue Sep 17 17:46:13 2024: BS 1 completed
Tue Sep 17 17:46:15 2024: BS 1 completed
Tue Sep 17 17:46:18 2024: BS 1 completed
Tue Sep 17 17:46:20 2024: BS 1 completed
Tue Sep 17 17:46:22 2024: BS 1 completed
Tue Sep 17 17:46:25 2024: BS 1 completed
Tue Sep 17 17:46:27 2024: BS 1 completed
Tue Sep 17 17:46:29 2024: BS 1 completed
Tue Sep 17 17:46:32 2024: BS 1 completed
Tue Sep 17 17:46:34 2024: BS 1 completed
Tue Sep 17 17:46:37 2024: BS 1 completed
Tue Sep 17 17:46:39 2024: BS 1 completed
Tue Sep 17 17:46:41 2024: BS 1 completed
Tue Sep 17 17:46:44 2024: BS 1 completed
Tue Sep 17 17:46:46 2024: BS 1 completed
Tue Sep 17 17:46:49 2024: BS 1 completed
Tue Sep 17 17:46:51 2024: BS 1 completed
Tue Sep 17 17:46:53 2024: BS 1 completed
Tue Sep 17 17:46:56 2024: BS 1 completed
Tue Sep 17 17:46:58 2024: BS 1 completed
Tue Sep 17 17:47:01 2024: BS 1 completed
Tue Sep 17 17:47:03 2024: BS 1 completed
Tue Sep 17 17:47:05 2024: BS 1 completed
Tue Sep 17 17:47:08 2024: BS 1 completed
Tue Sep 17 17:47:10 2024: BS 1 completed
Tue Sep 17 17:47:13 2024: BS 1 completed
Tue Sep 17 17:47:15 2024: BS 1 completed
Tue Sep 17 17:47:17 2024: BS 1 completed
Tue Sep 17 17:47:20 2024: BS 1 completed
Tue Sep 17 17:47:22 2024: BS 1 completed
Tue Sep 17 17:47:25 2024: BS 1 completed
Tue Sep 17 17:47:27 2024: BS 1 completed
Tue Sep 17 17:47:29 2024: BS 1 completed
Tue Sep 17 17:47:32 2024: BS 1 completed
Tue Sep 17 17:47:34 2024: BS 1 completed
Tue Sep 17 17:47:36 2024: BS 1 completed
Tue Sep 17 17:47:39 2024: BS 1 completed
Tue Sep 17 17:47:41 2024: BS 1 completed
Tue Sep 17 17:47:44 2024: BS 1 completed
Tue Sep 17 17:47:46 2024: BS 1 completed
Tue Sep 17 17:47:48 2024: BS 1 completed
Tue Sep 17 17:47:51 2024: BS 1 completed
Tue Sep 17 17:47:53 2024: BS 1 completed
Tue Sep 17 17:47:56 2024: BS 1 completed
Tue Sep 17 17:47:58 2024: BS 1 completed
Tue Sep 17 17:48:00 2024: BS 1 completed
Tue Sep 17 17:48:03 2024: BS 1 completed
Tue Sep 17 17:48:05 2024: BS 1 completed
Tue Sep 17 17:48:08 2024: BS 1 completed
Tue Sep 17 17:48:10 2024: BS 1 completed
Tue Sep 17 17:48:12 2024: BS 1 completed
Tue Sep 17 17:48:15 2024: BS 1 completed
Tue Sep 17 17:48:17 2024: BS 1 completed
Tue Sep 17 17:48:20 2024: BS 1 completed
Tue Sep 17 17:48:22 2024: BS 1 completed
Tue Sep 17 17:48:24 2024: BS 1 completed
Tue Sep 17 17:48:27 2024: BS 1 completed
Tue Sep 17 17:48:29 2024: BS 1 completed
Tue Sep 17 17:48:32 2024: BS 1 completed
Tue Sep 17 17:48:34 2024: BS 1 completed
Tue Sep 17 17:48:36 2024: BS 1 completed
Tue Sep 17 17:48:39 2024: BS 1 completed
Tue Sep 17 17:48:41 2024: BS 1 completed
Tue Sep 17 17:48:44 2024: BS 1 completed
Tue Sep 17 17:48:46 2024: BS 1 completed
Tue Sep 17 17:48:48 2024: BS 1 completed
Tue Sep 17 17:48:51 2024: BS 1 completed
Tue Sep 17 17:48:53 2024: BS 1 completed
Tue Sep 17 17:48:56 2024: BS 1 completed
Tue Sep 17 17:48:58 2024: BS 1 completed
Tue Sep 17 17:49:00 2024: BS 1 completed
Tue Sep 17 17:49:03 2024: BS 1 completed
Tue Sep 17 17:49:05 2024: BS 1 completed
Tue Sep 17 17:49:07 2024: BS 1 completed
Tue Sep 17 17:49:10 2024: BS 1 completed
Tue Sep 17 17:49:12 2024: BS 1 completed
Tue Sep 17 17:49:15 2024: BS 1 completed
Tue Sep 17 17:49:17 2024: BS 1 completed
Tue Sep 17 17:49:19 2024: BS 1 completed
Tue Sep 17 17:49:22 2024: BS 1 completed
Tue Sep 17 17:49:24 2024: BS 1 completed
Tue Sep 17 17:49:27 2024: BS 1 completed
Tue Sep 17 17:49:29 2024: BS 1 completed
Tue Sep 17 17:49:31 2024: BS 1 completed
Tue Sep 17 17:49:34 2024: BS 1 completed
Tue Sep 17 17:49:36 2024: BS 1 completed
Tue Sep 17 17:49:39 2024: BS 1 completed
Tue Sep 17 17:49:41 2024: BS 1 completed
Tue Sep 17 17:49:43 2024: BS 1 completed
Tue Sep 17 17:49:46 2024: BS 1 completed
Tue Sep 17 17:49:48 2024: BS 1 completed
Tue Sep 17 17:49:51 2024: BS 1 completed
Tue Sep 17 17:49:53 2024: BS 1 completed
Tue Sep 17 17:49:55 2024: BS 1 completed
Tue Sep 17 17:49:58 2024: BS 1 completed
Tue Sep 17 17:50:00 2024: BS 1 completed
Tue Sep 17 17:50:03 2024: BS 1 completed
Tue Sep 17 17:50:05 2024: BS 1 completed
Tue Sep 17 17:50:07 2024: BS 1 completed
Tue Sep 17 17:50:10 2024: BS 1 completed
Tue Sep 17 17:50:12 2024: BS 1 completed
Tue Sep 17 17:50:15 2024: BS 1 completed
Tue Sep 17 17:50:17 2024: BS 1 completed
Tue Sep 17 17:50:19 2024: BS 1 completed
Tue Sep 17 17:50:22 2024: BS 1 completed
Tue Sep 17 17:50:24 2024: BS 1 completed
Tue Sep 17 17:50:27 2024: BS 1 completed
Tue Sep 17 17:50:29 2024: BS 1 completed
Tue Sep 17 17:50:31 2024: BS 1 completed
Tue Sep 17 17:50:34 2024: BS 1 completed
Tue Sep 17 17:50:36 2024: BS 1 completed
Tue Sep 17 17:50:39 2024: BS 1 completed
Tue Sep 17 17:50:41 2024: BS 1 completed
Tue Sep 17 17:50:43 2024: BS 1 completed
Tue Sep 17 17:50:46 2024: BS 1 completed
Tue Sep 17 17:50:48 2024: BS 1 completed
Tue Sep 17 17:50:51 2024: BS 1 completed
Tue Sep 17 17:50:53 2024: BS 1 completed
Tue Sep 17 17:50:55 2024: BS 1 completed
Tue Sep 17 17:50:58 2024: BS 1 completed
Tue Sep 17 17:51:00 2024: BS 1 completed
Tue Sep 17 17:51:03 2024: BS 1 completed
Tue Sep 17 17:51:05 2024: BS 1 completed
Tue Sep 17 17:51:07 2024: BS 1 completed
Tue Sep 17 17:51:10 2024: BS 1 completed
Tue Sep 17 17:51:12 2024: BS 1 completed
Tue Sep 17 17:51:15 2024: BS 1 completed
Tue Sep 17 17:51:17 2024: BS 1 completed
Tue Sep 17 17:51:19 2024: BS 1 completed
Tue Sep 17 17:51:22 2024: BS 1 completed
Tue Sep 17 17:51:24 2024: BS 1 completed
Tue Sep 17 17:51:27 2024: BS 1 completed
Tue Sep 17 17:51:29 2024: BS 1 completed
Tue Sep 17 17:51:31 2024: BS 1 completed
Tue Sep 17 17:51:34 2024: BS 1 completed
Tue Sep 17 17:51:36 2024: BS 1 completed
Tue Sep 17 17:51:39 2024: BS 1 completed
Tue Sep 17 17:51:41 2024: BS 1 completed
Tue Sep 17 17:51:43 2024: BS 1 completed
Tue Sep 17 17:51:46 2024: BS 1 completed
Tue Sep 17 17:51:48 2024: BS 1 completed
Tue Sep 17 17:51:51 2024: BS 1 completed
Tue Sep 17 17:51:53 2024: BS 1 completed
Tue Sep 17 17:51:55 2024: BS 1 completed
Tue Sep 17 17:51:58 2024: BS 1 completed
Tue Sep 17 17:52:00 2024: BS 1 completed
Tue Sep 17 17:52:03 2024: BS 1 completed
Tue Sep 17 17:52:05 2024: BS 1 completed
Tue Sep 17 17:52:07 2024: BS 1 completed
Tue Sep 17 17:52:10 2024: BS 1 completed
Tue Sep 17 17:52:12 2024: BS 1 completed
Tue Sep 17 17:52:15 2024: BS 1 completed
Tue Sep 17 17:52:17 2024: BS 1 completed
Tue Sep 17 17:52:19 2024: BS 1 completed
Tue Sep 17 17:52:22 2024: BS 1 completed
Tue Sep 17 17:52:24 2024: BS 1 completed
Tue Sep 17 17:52:27 2024: BS 1 completed
Tue Sep 17 17:52:29 2024: BS 1 completed
Tue Sep 17 17:52:31 2024: BS 1 completed
Tue Sep 17 17:52:34 2024: BS 1 completed
Tue Sep 17 17:52:36 2024: BS 1 completed
Tue Sep 17 17:52:39 2024: BS 1 completed
Tue Sep 17 17:52:41 2024: BS 1 completed
Tue Sep 17 17:52:43 2024: BS 1 completed
Tue Sep 17 17:52:46 2024: BS 1 completed
Tue Sep 17 17:52:48 2024: BS 1 completed
Tue Sep 17 17:52:51 2024: BS 1 completed
Tue Sep 17 17:52:53 2024: BS 1 completed
Tue Sep 17 17:52:55 2024: BS 1 completed
Tue Sep 17 17:52:58 2024: BS 1 completed
Tue Sep 17 17:53:00 2024: BS 1 completed
Tue Sep 17 17:53:03 2024: BS 1 completed
Tue Sep 17 17:53:05 2024: BS 1 completed
Tue Sep 17 17:53:07 2024: BS 1 completed
Tue Sep 17 17:53:10 2024: BS 1 completed
Tue Sep 17 17:53:12 2024: BS 1 completed
Tue Sep 17 17:53:15 2024: BS 1 completed
Tue Sep 17 17:53:17 2024: BS 1 completed
Tue Sep 17 17:53:19 2024: BS 1 completed
Tue Sep 17 17:53:22 2024: BS 1 completed
Tue Sep 17 17:53:24 2024: BS 1 completed
Tue Sep 17 17:53:27 2024: BS 1 completed
Tue Sep 17 17:53:29 2024: BS 1 completed
Tue Sep 17 17:53:31 2024: BS 1 completed
Tue Sep 17 17:53:34 2024: BS 1 completed
Tue Sep 17 17:53:36 2024: BS 1 completed
Tue Sep 17 17:53:39 2024: BS 1 completed
Tue Sep 17 17:53:41 2024: BS 1 completed
Tue Sep 17 17:53:43 2024: BS 1 completed
Tue Sep 17 17:53:46 2024: BS 1 completed
Tue Sep 17 17:53:48 2024: BS 1 completed
Tue Sep 17 17:53:51 2024: BS 1 completed
Tue Sep 17 17:53:53 2024: BS 1 completed
Tue Sep 17 17:53:55 2024: BS 1 completed
Tue Sep 17 17:53:58 2024: BS 1 completed
Tue Sep 17 17:54:00 2024: BS 1 completed
Tue Sep 17 17:54:03 2024: BS 1 completed
Tue Sep 17 17:54:05 2024: BS 1 completed
Tue Sep 17 17:54:07 2024: BS 1 completed
Tue Sep 17 17:54:10 2024: BS 1 completed
Tue Sep 17 17:54:12 2024: BS 1 completed
Tue Sep 17 17:54:15 2024: BS 1 completed
Tue Sep 17 17:54:17 2024: BS 1 completed
Tue Sep 17 17:54:19 2024: BS 1 completed
Tue Sep 17 17:54:22 2024: BS 1 completed
Tue Sep 17 17:54:24 2024: BS 1 completed
Tue Sep 17 17:54:27 2024: BS 1 completed
Tue Sep 17 17:54:29 2024: BS 1 completed
Tue Sep 17 17:54:31 2024: BS 1 completed
Tue Sep 17 17:54:34 2024: BS 1 completed
Tue Sep 17 17:54:36 2024: BS 1 completed
Tue Sep 17 17:54:39 2024: BS 1 completed
Tue Sep 17 17:54:41 2024: BS 1 completed
Tue Sep 17 17:54:43 2024: BS 1 completed
Tue Sep 17 17:54:46 2024: BS 1 completed
Tue Sep 17 17:54:48 2024: BS 1 completed
Tue Sep 17 17:54:51 2024: BS 1 completed
Tue Sep 17 17:54:53 2024: BS 1 completed
Tue Sep 17 17:54:56 2024: BS 1 completed
Tue Sep 17 17:54:58 2024: BS 1 completed
Tue Sep 17 17:55:00 2024: BS 1 completed
Tue Sep 17 17:55:03 2024: BS 1 completed
Tue Sep 17 17:55:05 2024: BS 1 completed
Tue Sep 17 17:55:08 2024: BS 1 completed
Tue Sep 17 17:55:10 2024: BS 1 completed
Tue Sep 17 17:55:12 2024: BS 1 completed
Tue Sep 17 17:55:15 2024: BS 1 completed
Tue Sep 17 17:55:17 2024: BS 1 completed
Tue Sep 17 17:55:20 2024: BS 1 completed
Tue Sep 17 17:55:22 2024: BS 1 completed
Tue Sep 17 17:55:24 2024: BS 1 completed
Tue Sep 17 17:55:27 2024: BS 1 completed
Tue Sep 17 17:55:29 2024: BS 1 completed
Tue Sep 17 17:55:32 2024: BS 1 completed
Tue Sep 17 17:55:34 2024: BS 1 completed
Tue Sep 17 17:55:36 2024: BS 1 completed
Tue Sep 17 17:55:39 2024: BS 1 completed
Tue Sep 17 17:55:41 2024: BS 1 completed
Tue Sep 17 17:55:44 2024: BS 1 completed
Tue Sep 17 17:55:46 2024: BS 1 completed
Tue Sep 17 17:55:48 2024: BS 1 completed
Tue Sep 17 17:55:51 2024: BS 1 completed
Tue Sep 17 17:55:53 2024: BS 1 completed
Tue Sep 17 17:55:56 2024: BS 1 completed
Tue Sep 17 17:55:58 2024: BS 1 completed
Tue Sep 17 17:56:00 2024: BS 1 completed
Tue Sep 17 17:56:03 2024: BS 1 completed
Tue Sep 17 17:56:05 2024: BS 1 completed
Tue Sep 17 17:56:08 2024: BS 1 completed
Tue Sep 17 17:56:10 2024: BS 1 completed
Tue Sep 17 17:56:12 2024: BS 1 completed
Tue Sep 17 17:56:15 2024: BS 1 completed
Tue Sep 17 17:56:17 2024: BS 1 completed
Tue Sep 17 17:56:20 2024: BS 1 completed
Tue Sep 17 17:56:22 2024: BS 1 completed
Tue Sep 17 17:56:25 2024: BS 1 completed
Tue Sep 17 17:56:27 2024: BS 1 completed
Tue Sep 17 17:56:29 2024: BS 1 completed
Tue Sep 17 17:56:32 2024: BS 1 completed
Tue Sep 17 17:56:34 2024: BS 1 completed
Tue Sep 17 17:56:37 2024: BS 1 completed
Tue Sep 17 17:56:39 2024: BS 1 completed
Tue Sep 17 17:56:41 2024: BS 1 completed
Tue Sep 17 17:56:44 2024: BS 1 completed
Tue Sep 17 17:56:46 2024: BS 1 completed
Tue Sep 17 17:56:49 2024: BS 1 completed
Tue Sep 17 17:56:51 2024: BS 1 completed
Tue Sep 17 17:56:53 2024: BS 1 completed
Tue Sep 17 17:56:56 2024: BS 1 completed
Tue Sep 17 17:56:58 2024: BS 1 completed
Tue Sep 17 17:57:01 2024: BS 1 completed
Tue Sep 17 17:57:03 2024: BS 1 completed
Tue Sep 17 17:57:05 2024: BS 1 completed
Tue Sep 17 17:57:08 2024: BS 1 completed
Tue Sep 17 17:57:10 2024: BS 1 completed
Tue Sep 17 17:57:13 2024: BS 1 completed
Tue Sep 17 17:57:15 2024: BS 1 completed
Tue Sep 17 17:57:17 2024: BS 1 completed
Tue Sep 17 17:57:20 2024: BS 1 completed
Tue Sep 17 17:57:22 2024: BS 1 completed
Tue Sep 17 17:57:25 2024: BS 1 completed
Tue Sep 17 17:57:27 2024: BS 1 completed
Tue Sep 17 17:57:30 2024: BS 1 completed
Tue Sep 17 17:57:32 2024: BS 1 completed
Tue Sep 17 17:57:34 2024: BS 1 completed
Tue Sep 17 17:57:37 2024: BS 1 completed
Tue Sep 17 17:57:39 2024: BS 1 completed
Tue Sep 17 17:57:42 2024: BS 1 completed
Tue Sep 17 17:57:44 2024: BS 1 completed
Tue Sep 17 17:57:46 2024: BS 1 completed
Tue Sep 17 17:57:49 2024: BS 1 completed
Tue Sep 17 17:57:51 2024: BS 1 completed
Tue Sep 17 17:57:54 2024: BS 1 completed
Tue Sep 17 17:57:56 2024: BS 1 completed
Tue Sep 17 17:57:58 2024: BS 1 completed
Tue Sep 17 17:58:01 2024: BS 1 completed
Tue Sep 17 17:58:03 2024: BS 1 completed
Tue Sep 17 17:58:06 2024: BS 1 completed
Tue Sep 17 17:58:08 2024: BS 1 completed
Tue Sep 17 17:58:10 2024: BS 1 completed
Tue Sep 17 17:58:13 2024: BS 1 completed
Tue Sep 17 17:58:15 2024: BS 1 completed
Tue Sep 17 17:58:18 2024: BS 1 completed
Tue Sep 17 17:58:20 2024: BS 1 completed
Tue Sep 17 17:58:22 2024: BS 1 completed
Tue Sep 17 17:58:25 2024: BS 1 completed
Tue Sep 17 17:58:27 2024: BS 1 completed
Tue Sep 17 17:58:30 2024: BS 1 completed
Tue Sep 17 17:58:32 2024: BS 1 completed
Tue Sep 17 17:58:35 2024: BS 1 completed
Tue Sep 17 17:58:37 2024: BS 1 completed
Tue Sep 17 17:58:39 2024: BS 1 completed
Tue Sep 17 17:58:42 2024: BS 1 completed
Tue Sep 17 17:58:44 2024: BS 1 completed
Tue Sep 17 17:58:47 2024: BS 1 completed
Tue Sep 17 17:58:49 2024: BS 1 completed
Tue Sep 17 17:58:51 2024: BS 1 completed
Tue Sep 17 17:58:54 2024: BS 1 completed
Tue Sep 17 17:58:56 2024: BS 1 completed
Tue Sep 17 17:58:59 2024: BS 1 completed
Tue Sep 17 17:59:01 2024: BS 1 completed
Tue Sep 17 17:59:03 2024: BS 1 completed
Tue Sep 17 17:59:06 2024: BS 1 completed
Tue Sep 17 17:59:08 2024: BS 1 completed
Tue Sep 17 17:59:11 2024: BS 1 completed
Tue Sep 17 17:59:13 2024: BS 1 completed
Tue Sep 17 17:59:16 2024: BS 1 completed
Tue Sep 17 17:59:18 2024: BS 1 completed
Tue Sep 17 17:59:20 2024: BS 1 completed
Tue Sep 17 17:59:23 2024: BS 1 completed
Tue Sep 17 17:59:25 2024: BS 1 completed
Tue Sep 17 17:59:28 2024: BS 1 completed
Tue Sep 17 17:59:30 2024: BS 1 completed
Tue Sep 17 17:59:32 2024: BS 1 completed
Tue Sep 17 17:59:35 2024: BS 1 completed
Tue Sep 17 17:59:37 2024: BS 1 completed
Tue Sep 17 17:59:40 2024: BS 1 completed
Tue Sep 17 17:59:42 2024: BS 1 completed
Tue Sep 17 17:59:44 2024: BS 1 completed
Tue Sep 17 17:59:47 2024: BS 1 completed
Tue Sep 17 17:59:49 2024: BS 1 completed
Tue Sep 17 17:59:52 2024: BS 1 completed
Tue Sep 17 17:59:54 2024: BS 1 completed
Tue Sep 17 17:59:57 2024: BS 1 completed
Tue Sep 17 17:59:59 2024: BS 1 completed
Tue Sep 17 18:00:01 2024: BS 1 completed
Tue Sep 17 18:00:04 2024: BS 1 completed
Tue Sep 17 18:00:06 2024: BS 1 completed
Tue Sep 17 18:00:09 2024: BS 1 completed
Tue Sep 17 18:00:11 2024: BS 1 completed
Tue Sep 17 18:00:13 2024: BS 1 completed
Tue Sep 17 18:00:16 2024: BS 1 completed
Tue Sep 17 18:00:18 2024: BS 1 completed
Tue Sep 17 18:00:21 2024: BS 1 completed
Tue Sep 17 18:00:23 2024: BS 1 completed
Tue Sep 17 18:00:25 2024: BS 1 completed
Tue Sep 17 18:00:28 2024: BS 1 completed
Tue Sep 17 18:00:30 2024: BS 1 completed
Tue Sep 17 18:00:33 2024: BS 1 completed
Tue Sep 17 18:00:35 2024: BS 1 completed
Tue Sep 17 18:00:38 2024: BS 1 completed
Tue Sep 17 18:00:40 2024: BS 1 completed
Tue Sep 17 18:00:42 2024: BS 1 completed
Tue Sep 17 18:00:45 2024: BS 1 completed
Tue Sep 17 18:00:47 2024: BS 1 completed
Tue Sep 17 18:00:50 2024: BS 1 completed
Tue Sep 17 18:00:52 2024: BS 1 completed
Tue Sep 17 18:00:54 2024: BS 1 completed
Tue Sep 17 18:00:57 2024: BS 1 completed
Tue Sep 17 18:00:59 2024: BS 1 completed
Tue Sep 17 18:01:02 2024: BS 1 completed
Tue Sep 17 18:01:04 2024: BS 1 completed
Tue Sep 17 18:01:06 2024: BS 1 completed
Tue Sep 17 18:01:09 2024: BS 1 completed
Tue Sep 17 18:01:11 2024: BS 1 completed
Tue Sep 17 18:01:14 2024: BS 1 completed
Tue Sep 17 18:01:16 2024: BS 1 completed
Tue Sep 17 18:01:19 2024: BS 1 completed
Tue Sep 17 18:01:21 2024: BS 1 completed
Tue Sep 17 18:01:23 2024: BS 1 completed
Tue Sep 17 18:01:26 2024: BS 1 completed
Tue Sep 17 18:01:28 2024: BS 1 completed
Tue Sep 17 18:01:31 2024: BS 1 completed
Tue Sep 17 18:01:33 2024: BS 1 completed
Tue Sep 17 18:01:35 2024: BS 1 completed
Tue Sep 17 18:01:38 2024: BS 1 completed
Tue Sep 17 18:01:40 2024: BS 1 completed
Tue Sep 17 18:01:43 2024: BS 1 completed
Tue Sep 17 18:01:45 2024: BS 1 completed
Tue Sep 17 18:01:47 2024: BS 1 completed
Tue Sep 17 18:01:50 2024: BS 1 completed
Tue Sep 17 18:01:52 2024: BS 1 completed
Tue Sep 17 18:01:55 2024: BS 1 completed
Tue Sep 17 18:01:57 2024: BS 1 completed
Tue Sep 17 18:02:00 2024: BS 1 completed
Tue Sep 17 18:02:02 2024: BS 1 completed
Tue Sep 17 18:02:04 2024: BS 1 completed
Tue Sep 17 18:02:07 2024: BS 1 completed
Tue Sep 17 18:02:09 2024: BS 1 completed
Tue Sep 17 18:02:12 2024: BS 1 completed
Tue Sep 17 18:02:14 2024: BS 1 completed
Tue Sep 17 18:02:16 2024: BS 1 completed
Tue Sep 17 18:02:19 2024: BS 1 completed
Tue Sep 17 18:02:21 2024: BS 1 completed
Tue Sep 17 18:02:24 2024: BS 1 completed
Tue Sep 17 18:02:26 2024: BS 1 completed
Tue Sep 17 18:02:29 2024: BS 1 completed
Tue Sep 17 18:02:31 2024: BS 1 completed
Tue Sep 17 18:02:33 2024: BS 1 completed
Tue Sep 17 18:02:36 2024: BS 1 completed
Tue Sep 17 18:02:38 2024: BS 1 completed
Tue Sep 17 18:02:41 2024: BS 1 completed
Tue Sep 17 18:02:43 2024: BS 1 completed
Tue Sep 17 18:02:45 2024: BS 1 completed
Tue Sep 17 18:02:48 2024: BS 1 completed
Tue Sep 17 18:02:50 2024: BS 1 completed
Tue Sep 17 18:02:53 2024: BS 1 completed
Tue Sep 17 18:02:55 2024: BS 1 completed
Tue Sep 17 18:02:58 2024: BS 1 completed
Tue Sep 17 18:03:00 2024: BS 1 completed
Tue Sep 17 18:03:02 2024: BS 1 completed
Tue Sep 17 18:03:05 2024: BS 1 completed
Tue Sep 17 18:03:07 2024: BS 1 completed
Tue Sep 17 18:03:10 2024: BS 1 completed
Tue Sep 17 18:03:12 2024: BS 1 completed
Tue Sep 17 18:03:14 2024: BS 1 completed
Tue Sep 17 18:03:17 2024: BS 1 completed
Tue Sep 17 18:03:19 2024: BS 1 completed
Tue Sep 17 18:03:22 2024: BS 1 completed
Tue Sep 17 18:03:24 2024: BS 1 completed
Tue Sep 17 18:03:27 2024: BS 1 completed
Tue Sep 17 18:03:29 2024: BS 1 completed
Tue Sep 17 18:03:31 2024: BS 1 completed
Tue Sep 17 18:03:34 2024: BS 1 completed
Tue Sep 17 18:03:36 2024: BS 1 completed
Tue Sep 17 18:03:39 2024: BS 1 completed
Tue Sep 17 18:03:41 2024: BS 1 completed
Tue Sep 17 18:03:43 2024: BS 1 completed
Tue Sep 17 18:03:46 2024: BS 1 completed
Tue Sep 17 18:03:48 2024: BS 1 completed
Tue Sep 17 18:03:51 2024: BS 1 completed
Tue Sep 17 18:03:53 2024: BS 1 completed
Tue Sep 17 18:03:56 2024: BS 1 completed
Tue Sep 17 18:03:58 2024: BS 1 completed
Tue Sep 17 18:04:00 2024: BS 1 completed
Tue Sep 17 18:04:03 2024: BS 1 completed
Tue Sep 17 18:04:05 2024: BS 1 completed
Tue Sep 17 18:04:08 2024: BS 1 completed
Tue Sep 17 18:04:10 2024: BS 1 completed
Tue Sep 17 18:04:12 2024: BS 1 completed
Tue Sep 17 18:04:15 2024: BS 1 completed
Tue Sep 17 18:04:17 2024: BS 1 completed
Tue Sep 17 18:04:20 2024: BS 1 completed
Tue Sep 17 18:04:22 2024: BS 1 completed
Tue Sep 17 18:04:25 2024: BS 1 completed
Tue Sep 17 18:04:27 2024: BS 1 completed
Tue Sep 17 18:04:29 2024: BS 1 completed
Tue Sep 17 18:04:32 2024: BS 1 completed
Tue Sep 17 18:04:34 2024: BS 1 completed
Tue Sep 17 18:04:37 2024: BS 1 completed
Tue Sep 17 18:04:39 2024: BS 1 completed
