# Supplementary material for: Structurally Diverse Nitrogen-Rich Scaffolds via Continuous Photo-Click Reactions
Source: Org Lett. 2024 Nov 26;26(49):10559–63. doi: 10.1021/acs.orglett.4c03953 (PMC11650770; doi:10.1021/acs.orglett.4c03953)
Supplement: Supplementary file 2 — ol4c03953_si_002.zip [file ol4c03953_si_002.zip › FID for publication/FIDs/3m/DC-155-F_PROTON_20240917_01.fid/log]

Tue Sep 17 10:00:09 2024: Experiment started
Tue Sep 17 10:00:16 2024: BS 1 completed
Tue Sep 17 10:00:20 2024: BS 2 completed
Tue Sep 17 10:00:23 2024: BS 3 completed
Tue Sep 17 10:00:27 2024: BS 4 completed
Tue Sep 17 10:00:30 2024: BS 5 completed
Tue Sep 17 10:00:34 2024: BS 6 completed
Tue Sep 17 10:00:38 2024: BS 7 completed
