# Supplementary material for: Structurally Diverse Nitrogen-Rich Scaffolds via Continuous Photo-Click Reactions
Source: Org Lett. 2024 Nov 26;26(49):10559–63. doi: 10.1021/acs.orglett.4c03953 (PMC11650770; doi:10.1021/acs.orglett.4c03953)
Supplement: Supplementary file 2 — ol4c03953_si_002.zip [file ol4c03953_si_002.zip › FID for publication/FIDs/3n/DC-146-F_CARBON_20240901_01.fid/log]

Sun Sep  1 06:19:39 2024: Experiment started
Sun Sep  1 06:24:12 2024: BS 1 completed
Sun Sep  1 06:24:28 2024: BS 2 completed
Sun Sep  1 06:24:44 2024: BS 3 completed
Sun Sep  1 06:25:00 2024: BS 4 completed
Sun Sep  1 06:25:16 2024: BS 5 completed
Sun Sep  1 06:25:32 2024: BS 6 completed
Sun Sep  1 06:25:48 2024: BS 7 completed
Sun Sep  1 06:26:04 2024: BS 8 completed
Sun Sep  1 06:26:20 2024: BS 9 completed
Sun Sep  1 06:26:36 2024: BS 10 completed
Sun Sep  1 06:26:52 2024: BS 11 completed
Sun Sep  1 06:27:08 2024: BS 12 completed
Sun Sep  1 06:27:24 2024: BS 13 completed
Sun Sep  1 06:27:40 2024: BS 14 completed
Sun Sep  1 06:27:56 2024: BS 15 completed
Sun Sep  1 06:28:12 2024: BS 16 completed
Sun Sep  1 06:28:28 2024: BS 17 completed
Sun Sep  1 06:28:44 2024: BS 18 completed
Sun Sep  1 06:29:00 2024: BS 19 completed
Sun Sep  1 06:29:16 2024: BS 20 completed
Sun Sep  1 06:29:32 2024: BS 21 completed
Sun Sep  1 06:29:48 2024: BS 22 completed
Sun Sep  1 06:30:04 2024: BS 23 completed
Sun Sep  1 06:30:20 2024: BS 24 completed
Sun Sep  1 06:30:36 2024: BS 25 completed
Sun Sep  1 06:30:52 2024: BS 26 completed
Sun Sep  1 06:31:08 2024: BS 27 completed
Sun Sep  1 06:31:24 2024: BS 28 completed
Sun Sep  1 06:31:40 2024: BS 29 completed
Sun Sep  1 06:31:56 2024: BS 30 completed
Sun Sep  1 06:32:12 2024: BS 31 completed
Sun Sep  1 06:32:28 2024: BS 32 completed
Sun Sep  1 06:32:44 2024: BS 33 completed
Sun Sep  1 06:33:00 2024: BS 34 completed
Sun Sep  1 06:33:16 2024: BS 35 completed
Sun Sep  1 06:33:32 2024: BS 36 completed
Sun Sep  1 06:33:48 2024: BS 37 completed
Sun Sep  1 06:34:04 2024: BS 38 completed
Sun Sep  1 06:34:20 2024: BS 39 completed
Sun Sep  1 06:34:36 2024: BS 40 completed
Sun Sep  1 06:34:52 2024: BS 41 completed
Sun Sep  1 06:35:08 2024: BS 42 completed
Sun Sep  1 06:35:24 2024: BS 43 completed
Sun Sep  1 06:35:40 2024: BS 44 completed
Sun Sep  1 06:35:56 2024: BS 45 completed
Sun Sep  1 06:36:12 2024: BS 46 completed
Sun Sep  1 06:36:28 2024: BS 47 completed
Sun Sep  1 06:36:44 2024: BS 48 completed
Sun Sep  1 06:37:00 2024: BS 49 completed
Sun Sep  1 06:37:16 2024: BS 50 completed
Sun Sep  1 06:37:32 2024: BS 51 completed
Sun Sep  1 06:37:48 2024: BS 52 completed
Sun Sep  1 06:38:04 2024: BS 53 completed
Sun Sep  1 06:38:20 2024: BS 54 completed
Sun Sep  1 06:38:36 2024: BS 55 completed
Sun Sep  1 06:38:52 2024: BS 56 completed
Sun Sep  1 06:39:08 2024: BS 57 completed
Sun Sep  1 06:39:24 2024: BS 58 completed
Sun Sep  1 06:39:40 2024: BS 59 completed
Sun Sep  1 06:39:56 2024: BS 60 completed
Sun Sep  1 06:40:12 2024: BS 61 completed
Sun Sep  1 06:40:28 2024: BS 62 completed
Sun Sep  1 06:40:44 2024: BS 63 completed
Sun Sep  1 06:41:00 2024: BS 64 completed
Sun Sep  1 06:41:16 2024: BS 65 completed
Sun Sep  1 06:41:32 2024: BS 66 completed
Sun Sep  1 06:41:48 2024: BS 67 completed
Sun Sep  1 06:42:04 2024: BS 68 completed
Sun Sep  1 06:42:20 2024: BS 69 completed
Sun Sep  1 06:42:36 2024: BS 70 completed
Sun Sep  1 06:42:52 2024: BS 71 completed
Sun Sep  1 06:43:08 2024: BS 72 completed
Sun Sep  1 06:43:24 2024: BS 73 completed
Sun Sep  1 06:43:40 2024: BS 74 completed
Sun Sep  1 06:43:56 2024: BS 75 completed
Sun Sep  1 06:44:12 2024: BS 76 completed
Sun Sep  1 06:44:28 2024: BS 77 completed
Sun Sep  1 06:44:44 2024: BS 78 completed
Sun Sep  1 06:45:00 2024: BS 79 completed
Sun Sep  1 06:45:16 2024: BS 80 completed
Sun Sep  1 06:45:32 2024: BS 81 completed
Sun Sep  1 06:45:48 2024: BS 82 completed
Sun Sep  1 06:46:04 2024: BS 83 completed
Sun Sep  1 06:46:20 2024: BS 84 completed
Sun Sep  1 06:46:36 2024: BS 85 completed
Sun Sep  1 06:46:52 2024: BS 86 completed
Sun Sep  1 06:47:08 2024: BS 87 completed
Sun Sep  1 06:47:24 2024: BS 88 completed
Sun Sep  1 06:47:40 2024: BS 89 completed
Sun Sep  1 06:47:56 2024: BS 90 completed
Sun Sep  1 06:48:12 2024: BS 91 completed
Sun Sep  1 06:48:28 2024: BS 92 completed
Sun Sep  1 06:48:44 2024: BS 93 completed
Sun Sep  1 06:49:00 2024: BS 94 completed
Sun Sep  1 06:49:16 2024: BS 95 completed
Sun Sep  1 06:49:32 2024: BS 96 completed
Sun Sep  1 06:49:48 2024: BS 97 completed
Sun Sep  1 06:50:04 2024: BS 98 completed
Sun Sep  1 06:50:20 2024: BS 99 completed
Sun Sep  1 06:50:36 2024: BS 100 completed
Sun Sep  1 06:50:52 2024: BS 101 completed
Sun Sep  1 06:51:08 2024: BS 102 completed
Sun Sep  1 06:51:24 2024: BS 103 completed
Sun Sep  1 06:51:40 2024: BS 104 completed
Sun Sep  1 06:51:56 2024: BS 105 completed
Sun Sep  1 06:52:12 2024: BS 106 completed
Sun Sep  1 06:52:28 2024: BS 107 completed
Sun Sep  1 06:52:44 2024: BS 108 completed
Sun Sep  1 06:53:00 2024: BS 109 completed
Sun Sep  1 06:53:16 2024: BS 110 completed
Sun Sep  1 06:53:32 2024: BS 111 completed
Sun Sep  1 06:53:48 2024: BS 112 completed
Sun Sep  1 06:54:04 2024: BS 113 completed
Sun Sep  1 06:54:20 2024: BS 114 completed
Sun Sep  1 06:54:36 2024: BS 115 completed
Sun Sep  1 06:54:52 2024: BS 116 completed
Sun Sep  1 06:55:08 2024: BS 117 completed
Sun Sep  1 06:55:24 2024: BS 118 completed
Sun Sep  1 06:55:40 2024: BS 119 completed
Sun Sep  1 06:55:56 2024: BS 120 completed
Sun Sep  1 06:56:12 2024: BS 121 completed
Sun Sep  1 06:56:28 2024: BS 122 completed
Sun Sep  1 06:56:44 2024: BS 123 completed
Sun Sep  1 06:57:00 2024: BS 124 completed
