# Supplementary material for: Structurally Diverse Nitrogen-Rich Scaffolds via Continuous Photo-Click Reactions
Source: Org Lett. 2024 Nov 26;26(49):10559–63. doi: 10.1021/acs.orglett.4c03953 (PMC11650770; doi:10.1021/acs.orglett.4c03953)
Supplement: Supplementary file 2 — ol4c03953_si_002.zip [file ol4c03953_si_002.zip › FID for publication/FIDs/3n/DC-146-F_gHSQCAD_20240901_01.fid/log]

Sun Sep  1 06:57:59 2024: Experiment started
Sun Sep  1 06:58:42 2024: BS 1 completed
Sun Sep  1 06:58:44 2024: BS 1 completed
Sun Sep  1 06:58:47 2024: BS 1 completed
Sun Sep  1 06:58:49 2024: BS 1 completed
Sun Sep  1 06:58:52 2024: BS 1 completed
Sun Sep  1 06:58:54 2024: BS 1 completed
Sun Sep  1 06:58:56 2024: BS 1 completed
Sun Sep  1 06:58:59 2024: BS 1 completed
Sun Sep  1 06:59:01 2024: BS 1 completed
Sun Sep  1 06:59:04 2024: BS 1 completed
Sun Sep  1 06:59:06 2024: BS 1 completed
Sun Sep  1 06:59:08 2024: BS 1 completed
Sun Sep  1 06:59:11 2024: BS 1 completed
Sun Sep  1 06:59:13 2024: BS 1 completed
Sun Sep  1 06:59:16 2024: BS 1 completed
Sun Sep  1 06:59:18 2024: BS 1 completed
Sun Sep  1 06:59:20 2024: BS 1 completed
Sun Sep  1 06:59:23 2024: BS 1 completed
Sun Sep  1 06:59:25 2024: BS 1 completed
Sun Sep  1 06:59:27 2024: BS 1 completed
Sun Sep  1 06:59:30 2024: BS 1 completed
Sun Sep  1 06:59:32 2024: BS 1 completed
Sun Sep  1 06:59:35 2024: BS 1 completed
Sun Sep  1 06:59:37 2024: BS 1 completed
Sun Sep  1 06:59:39 2024: BS 1 completed
Sun Sep  1 06:59:42 2024: BS 1 completed
Sun Sep  1 06:59:44 2024: BS 1 completed
Sun Sep  1 06:59:47 2024: BS 1 completed
Sun Sep  1 06:59:49 2024: BS 1 completed
Sun Sep  1 06:59:51 2024: BS 1 completed
Sun Sep  1 06:59:54 2024: BS 1 completed
Sun Sep  1 06:59:56 2024: BS 1 completed
Sun Sep  1 06:59:59 2024: BS 1 completed
Sun Sep  1 07:00:01 2024: BS 1 completed
Sun Sep  1 07:00:03 2024: BS 1 completed
Sun Sep  1 07:00:06 2024: BS 1 completed
Sun Sep  1 07:00:08 2024: BS 1 completed
Sun Sep  1 07:00:10 2024: BS 1 completed
Sun Sep  1 07:00:13 2024: BS 1 completed
Sun Sep  1 07:00:15 2024: BS 1 completed
Sun Sep  1 07:00:18 2024: BS 1 completed
Sun Sep  1 07:00:20 2024: BS 1 completed
Sun Sep  1 07:00:22 2024: BS 1 completed
Sun Sep  1 07:00:25 2024: BS 1 completed
Sun Sep  1 07:00:27 2024: BS 1 completed
Sun Sep  1 07:00:30 2024: BS 1 completed
Sun Sep  1 07:00:32 2024: BS 1 completed
Sun Sep  1 07:00:34 2024: BS 1 completed
Sun Sep  1 07:00:37 2024: BS 1 completed
Sun Sep  1 07:00:39 2024: BS 1 completed
Sun Sep  1 07:00:42 2024: BS 1 completed
Sun Sep  1 07:00:44 2024: BS 1 completed
Sun Sep  1 07:00:46 2024: BS 1 completed
Sun Sep  1 07:00:49 2024: BS 1 completed
Sun Sep  1 07:00:51 2024: BS 1 completed
Sun Sep  1 07:00:54 2024: BS 1 completed
Sun Sep  1 07:00:56 2024: BS 1 completed
Sun Sep  1 07:00:58 2024: BS 1 completed
Sun Sep  1 07:01:01 2024: BS 1 completed
Sun Sep  1 07:01:03 2024: BS 1 completed
Sun Sep  1 07:01:05 2024: BS 1 completed
Sun Sep  1 07:01:08 2024: BS 1 completed
Sun Sep  1 07:01:10 2024: BS 1 completed
Sun Sep  1 07:01:13 2024: BS 1 completed
Sun Sep  1 07:01:15 2024: BS 1 completed
Sun Sep  1 07:01:17 2024: BS 1 completed
Sun Sep  1 07:01:20 2024: BS 1 completed
Sun Sep  1 07:01:22 2024: BS 1 completed
Sun Sep  1 07:01:25 2024: BS 1 completed
Sun Sep  1 07:01:27 2024: BS 1 completed
Sun Sep  1 07:01:29 2024: BS 1 completed
Sun Sep  1 07:01:32 2024: BS 1 completed
Sun Sep  1 07:01:34 2024: BS 1 completed
Sun Sep  1 07:01:37 2024: BS 1 completed
Sun Sep  1 07:01:39 2024: BS 1 completed
Sun Sep  1 07:01:41 2024: BS 1 completed
Sun Sep  1 07:01:44 2024: BS 1 completed
Sun Sep  1 07:01:46 2024: BS 1 completed
Sun Sep  1 07:01:49 2024: BS 1 completed
Sun Sep  1 07:01:51 2024: BS 1 completed
Sun Sep  1 07:01:53 2024: BS 1 completed
Sun Sep  1 07:01:56 2024: BS 1 completed
Sun Sep  1 07:01:58 2024: BS 1 completed
Sun Sep  1 07:02:01 2024: BS 1 completed
Sun Sep  1 07:02:03 2024: BS 1 completed
Sun Sep  1 07:02:05 2024: BS 1 completed
Sun Sep  1 07:02:08 2024: BS 1 completed
Sun Sep  1 07:02:10 2024: BS 1 completed
Sun Sep  1 07:02:12 2024: BS 1 completed
Sun Sep  1 07:02:15 2024: BS 1 completed
Sun Sep  1 07:02:17 2024: BS 1 completed
Sun Sep  1 07:02:20 2024: BS 1 completed
Sun Sep  1 07:02:22 2024: BS 1 completed
Sun Sep  1 07:02:24 2024: BS 1 completed
Sun Sep  1 07:02:27 2024: BS 1 completed
Sun Sep  1 07:02:29 2024: BS 1 completed
Sun Sep  1 07:02:32 2024: BS 1 completed
Sun Sep  1 07:02:34 2024: BS 1 completed
Sun Sep  1 07:02:36 2024: BS 1 completed
Sun Sep  1 07:02:39 2024: BS 1 completed
Sun Sep  1 07:02:41 2024: BS 1 completed
Sun Sep  1 07:02:44 2024: BS 1 completed
Sun Sep  1 07:02:46 2024: BS 1 completed
Sun Sep  1 07:02:48 2024: BS 1 completed
Sun Sep  1 07:02:51 2024: BS 1 completed
Sun Sep  1 07:02:53 2024: BS 1 completed
Sun Sep  1 07:02:56 2024: BS 1 completed
Sun Sep  1 07:02:58 2024: BS 1 completed
Sun Sep  1 07:03:00 2024: BS 1 completed
Sun Sep  1 07:03:03 2024: BS 1 completed
Sun Sep  1 07:03:05 2024: BS 1 completed
Sun Sep  1 07:03:08 2024: BS 1 completed
Sun Sep  1 07:03:10 2024: BS 1 completed
Sun Sep  1 07:03:12 2024: BS 1 completed
Sun Sep  1 07:03:15 2024: BS 1 completed
Sun Sep  1 07:03:17 2024: BS 1 completed
Sun Sep  1 07:03:20 2024: BS 1 completed
Sun Sep  1 07:03:22 2024: BS 1 completed
Sun Sep  1 07:03:24 2024: BS 1 completed
Sun Sep  1 07:03:27 2024: BS 1 completed
Sun Sep  1 07:03:29 2024: BS 1 completed
Sun Sep  1 07:03:31 2024: BS 1 completed
Sun Sep  1 07:03:34 2024: BS 1 completed
Sun Sep  1 07:03:36 2024: BS 1 completed
Sun Sep  1 07:03:39 2024: BS 1 completed
Sun Sep  1 07:03:41 2024: BS 1 completed
Sun Sep  1 07:03:43 2024: BS 1 completed
Sun Sep  1 07:03:46 2024: BS 1 completed
Sun Sep  1 07:03:48 2024: BS 1 completed
Sun Sep  1 07:03:51 2024: BS 1 completed
Sun Sep  1 07:03:53 2024: BS 1 completed
Sun Sep  1 07:03:55 2024: BS 1 completed
Sun Sep  1 07:03:58 2024: BS 1 completed
Sun Sep  1 07:04:00 2024: BS 1 completed
Sun Sep  1 07:04:03 2024: BS 1 completed
Sun Sep  1 07:04:05 2024: BS 1 completed
Sun Sep  1 07:04:07 2024: BS 1 completed
Sun Sep  1 07:04:10 2024: BS 1 completed
Sun Sep  1 07:04:12 2024: BS 1 completed
Sun Sep  1 07:04:15 2024: BS 1 completed
Sun Sep  1 07:04:17 2024: BS 1 completed
Sun Sep  1 07:04:19 2024: BS 1 completed
Sun Sep  1 07:04:22 2024: BS 1 completed
Sun Sep  1 07:04:24 2024: BS 1 completed
Sun Sep  1 07:04:27 2024: BS 1 completed
Sun Sep  1 07:04:29 2024: BS 1 completed
Sun Sep  1 07:04:31 2024: BS 1 completed
Sun Sep  1 07:04:34 2024: BS 1 completed
Sun Sep  1 07:04:36 2024: BS 1 completed
Sun Sep  1 07:04:39 2024: BS 1 completed
Sun Sep  1 07:04:41 2024: BS 1 completed
Sun Sep  1 07:04:43 2024: BS 1 completed
Sun Sep  1 07:04:46 2024: BS 1 completed
Sun Sep  1 07:04:48 2024: BS 1 completed
Sun Sep  1 07:04:51 2024: BS 1 completed
Sun Sep  1 07:04:53 2024: BS 1 completed
Sun Sep  1 07:04:55 2024: BS 1 completed
Sun Sep  1 07:04:58 2024: BS 1 completed
Sun Sep  1 07:05:00 2024: BS 1 completed
Sun Sep  1 07:05:03 2024: BS 1 completed
Sun Sep  1 07:05:05 2024: BS 1 completed
Sun Sep  1 07:05:07 2024: BS 1 completed
Sun Sep  1 07:05:10 2024: BS 1 completed
Sun Sep  1 07:05:12 2024: BS 1 completed
Sun Sep  1 07:05:15 2024: BS 1 completed
Sun Sep  1 07:05:17 2024: BS 1 completed
Sun Sep  1 07:05:19 2024: BS 1 completed
Sun Sep  1 07:05:22 2024: BS 1 completed
Sun Sep  1 07:05:24 2024: BS 1 completed
Sun Sep  1 07:05:27 2024: BS 1 completed
Sun Sep  1 07:05:29 2024: BS 1 completed
Sun Sep  1 07:05:31 2024: BS 1 completed
Sun Sep  1 07:05:34 2024: BS 1 completed
Sun Sep  1 07:05:36 2024: BS 1 completed
Sun Sep  1 07:05:39 2024: BS 1 completed
Sun Sep  1 07:05:41 2024: BS 1 completed
Sun Sep  1 07:05:43 2024: BS 1 completed
Sun Sep  1 07:05:46 2024: BS 1 completed
Sun Sep  1 07:05:48 2024: BS 1 completed
Sun Sep  1 07:05:51 2024: BS 1 completed
Sun Sep  1 07:05:53 2024: BS 1 completed
Sun Sep  1 07:05:55 2024: BS 1 completed
Sun Sep  1 07:05:58 2024: BS 1 completed
Sun Sep  1 07:06:00 2024: BS 1 completed
Sun Sep  1 07:06:03 2024: BS 1 completed
Sun Sep  1 07:06:05 2024: BS 1 completed
Sun Sep  1 07:06:07 2024: BS 1 completed
Sun Sep  1 07:06:10 2024: BS 1 completed
Sun Sep  1 07:06:12 2024: BS 1 completed
Sun Sep  1 07:06:15 2024: BS 1 completed
Sun Sep  1 07:06:17 2024: BS 1 completed
Sun Sep  1 07:06:19 2024: BS 1 completed
Sun Sep  1 07:06:22 2024: BS 1 completed
Sun Sep  1 07:06:24 2024: BS 1 completed
Sun Sep  1 07:06:27 2024: BS 1 completed
Sun Sep  1 07:06:29 2024: BS 1 completed
Sun Sep  1 07:06:31 2024: BS 1 completed
Sun Sep  1 07:06:34 2024: BS 1 completed
Sun Sep  1 07:06:36 2024: BS 1 completed
Sun Sep  1 07:06:39 2024: BS 1 completed
Sun Sep  1 07:06:41 2024: BS 1 completed
Sun Sep  1 07:06:43 2024: BS 1 completed
Sun Sep  1 07:06:46 2024: BS 1 completed
Sun Sep  1 07:06:48 2024: BS 1 completed
Sun Sep  1 07:06:51 2024: BS 1 completed
Sun Sep  1 07:06:53 2024: BS 1 completed
Sun Sep  1 07:06:55 2024: BS 1 completed
Sun Sep  1 07:06:58 2024: BS 1 completed
Sun Sep  1 07:07:00 2024: BS 1 completed
Sun Sep  1 07:07:03 2024: BS 1 completed
Sun Sep  1 07:07:05 2024: BS 1 completed
Sun Sep  1 07:07:07 2024: BS 1 completed
Sun Sep  1 07:07:10 2024: BS 1 completed
Sun Sep  1 07:07:12 2024: BS 1 completed
Sun Sep  1 07:07:15 2024: BS 1 completed
Sun Sep  1 07:07:17 2024: BS 1 completed
Sun Sep  1 07:07:19 2024: BS 1 completed
Sun Sep  1 07:07:22 2024: BS 1 completed
Sun Sep  1 07:07:24 2024: BS 1 completed
Sun Sep  1 07:07:27 2024: BS 1 completed
Sun Sep  1 07:07:29 2024: BS 1 completed
Sun Sep  1 07:07:31 2024: BS 1 completed
Sun Sep  1 07:07:34 2024: BS 1 completed
Sun Sep  1 07:07:36 2024: BS 1 completed
Sun Sep  1 07:07:39 2024: BS 1 completed
Sun Sep  1 07:07:41 2024: BS 1 completed
Sun Sep  1 07:07:43 2024: BS 1 completed
Sun Sep  1 07:07:46 2024: BS 1 completed
Sun Sep  1 07:07:48 2024: BS 1 completed
Sun Sep  1 07:07:51 2024: BS 1 completed
Sun Sep  1 07:07:53 2024: BS 1 completed
Sun Sep  1 07:07:55 2024: BS 1 completed
Sun Sep  1 07:07:58 2024: BS 1 completed
Sun Sep  1 07:08:00 2024: BS 1 completed
Sun Sep  1 07:08:03 2024: BS 1 completed
Sun Sep  1 07:08:05 2024: BS 1 completed
Sun Sep  1 07:08:07 2024: BS 1 completed
Sun Sep  1 07:08:10 2024: BS 1 completed
Sun Sep  1 07:08:12 2024: BS 1 completed
Sun Sep  1 07:08:15 2024: BS 1 completed
Sun Sep  1 07:08:17 2024: BS 1 completed
Sun Sep  1 07:08:19 2024: BS 1 completed
Sun Sep  1 07:08:22 2024: BS 1 completed
Sun Sep  1 07:08:24 2024: BS 1 completed
Sun Sep  1 07:08:27 2024: BS 1 completed
Sun Sep  1 07:08:29 2024: BS 1 completed
Sun Sep  1 07:08:31 2024: BS 1 completed
Sun Sep  1 07:08:34 2024: BS 1 completed
Sun Sep  1 07:08:36 2024: BS 1 completed
Sun Sep  1 07:08:39 2024: BS 1 completed
Sun Sep  1 07:08:41 2024: BS 1 completed
Sun Sep  1 07:08:43 2024: BS 1 completed
Sun Sep  1 07:08:46 2024: BS 1 completed
Sun Sep  1 07:08:48 2024: BS 1 completed
Sun Sep  1 07:08:51 2024: BS 1 completed
Sun Sep  1 07:08:53 2024: BS 1 completed
Sun Sep  1 07:08:55 2024: BS 1 completed
Sun Sep  1 07:08:58 2024: BS 1 completed
Sun Sep  1 07:09:00 2024: BS 1 completed
Sun Sep  1 07:09:03 2024: BS 1 completed
Sun Sep  1 07:09:05 2024: BS 1 completed
Sun Sep  1 07:09:07 2024: BS 1 completed
Sun Sep  1 07:09:10 2024: BS 1 completed
Sun Sep  1 07:09:12 2024: BS 1 completed
Sun Sep  1 07:09:15 2024: BS 1 completed
Sun Sep  1 07:09:17 2024: BS 1 completed
Sun Sep  1 07:09:19 2024: BS 1 completed
Sun Sep  1 07:09:22 2024: BS 1 completed
Sun Sep  1 07:09:24 2024: BS 1 completed
Sun Sep  1 07:09:27 2024: BS 1 completed
Sun Sep  1 07:09:29 2024: BS 1 completed
Sun Sep  1 07:09:32 2024: BS 1 completed
Sun Sep  1 07:09:34 2024: BS 1 completed
Sun Sep  1 07:09:36 2024: BS 1 completed
Sun Sep  1 07:09:39 2024: BS 1 completed
Sun Sep  1 07:09:41 2024: BS 1 completed
Sun Sep  1 07:09:44 2024: BS 1 completed
Sun Sep  1 07:09:46 2024: BS 1 completed
Sun Sep  1 07:09:48 2024: BS 1 completed
Sun Sep  1 07:09:51 2024: BS 1 completed
Sun Sep  1 07:09:53 2024: BS 1 completed
Sun Sep  1 07:09:56 2024: BS 1 completed
Sun Sep  1 07:09:58 2024: BS 1 completed
Sun Sep  1 07:10:00 2024: BS 1 completed
Sun Sep  1 07:10:03 2024: BS 1 completed
Sun Sep  1 07:10:05 2024: BS 1 completed
Sun Sep  1 07:10:08 2024: BS 1 completed
Sun Sep  1 07:10:10 2024: BS 1 completed
Sun Sep  1 07:10:12 2024: BS 1 completed
Sun Sep  1 07:10:15 2024: BS 1 completed
Sun Sep  1 07:10:17 2024: BS 1 completed
Sun Sep  1 07:10:20 2024: BS 1 completed
Sun Sep  1 07:10:22 2024: BS 1 completed
Sun Sep  1 07:10:24 2024: BS 1 completed
Sun Sep  1 07:10:27 2024: BS 1 completed
Sun Sep  1 07:10:29 2024: BS 1 completed
Sun Sep  1 07:10:32 2024: BS 1 completed
Sun Sep  1 07:10:34 2024: BS 1 completed
Sun Sep  1 07:10:36 2024: BS 1 completed
Sun Sep  1 07:10:39 2024: BS 1 completed
Sun Sep  1 07:10:41 2024: BS 1 completed
Sun Sep  1 07:10:44 2024: BS 1 completed
Sun Sep  1 07:10:46 2024: BS 1 completed
Sun Sep  1 07:10:48 2024: BS 1 completed
Sun Sep  1 07:10:51 2024: BS 1 completed
Sun Sep  1 07:10:53 2024: BS 1 completed
Sun Sep  1 07:10:56 2024: BS 1 completed
Sun Sep  1 07:10:58 2024: BS 1 completed
Sun Sep  1 07:11:01 2024: BS 1 completed
Sun Sep  1 07:11:03 2024: BS 1 completed
Sun Sep  1 07:11:05 2024: BS 1 completed
Sun Sep  1 07:11:08 2024: BS 1 completed
Sun Sep  1 07:11:10 2024: BS 1 completed
Sun Sep  1 07:11:13 2024: BS 1 completed
Sun Sep  1 07:11:15 2024: BS 1 completed
Sun Sep  1 07:11:17 2024: BS 1 completed
Sun Sep  1 07:11:20 2024: BS 1 completed
Sun Sep  1 07:11:22 2024: BS 1 completed
Sun Sep  1 07:11:25 2024: BS 1 completed
Sun Sep  1 07:11:27 2024: BS 1 completed
Sun Sep  1 07:11:29 2024: BS 1 completed
Sun Sep  1 07:11:32 2024: BS 1 completed
Sun Sep  1 07:11:34 2024: BS 1 completed
Sun Sep  1 07:11:37 2024: BS 1 completed
Sun Sep  1 07:11:39 2024: BS 1 completed
Sun Sep  1 07:11:41 2024: BS 1 completed
Sun Sep  1 07:11:44 2024: BS 1 completed
Sun Sep  1 07:11:46 2024: BS 1 completed
Sun Sep  1 07:11:49 2024: BS 1 completed
Sun Sep  1 07:11:51 2024: BS 1 completed
Sun Sep  1 07:11:53 2024: BS 1 completed
Sun Sep  1 07:11:56 2024: BS 1 completed
Sun Sep  1 07:11:58 2024: BS 1 completed
Sun Sep  1 07:12:01 2024: BS 1 completed
Sun Sep  1 07:12:03 2024: BS 1 completed
Sun Sep  1 07:12:06 2024: BS 1 completed
Sun Sep  1 07:12:08 2024: BS 1 completed
Sun Sep  1 07:12:10 2024: BS 1 completed
Sun Sep  1 07:12:13 2024: BS 1 completed
Sun Sep  1 07:12:15 2024: BS 1 completed
Sun Sep  1 07:12:18 2024: BS 1 completed
Sun Sep  1 07:12:20 2024: BS 1 completed
Sun Sep  1 07:12:22 2024: BS 1 completed
Sun Sep  1 07:12:25 2024: BS 1 completed
Sun Sep  1 07:12:27 2024: BS 1 completed
Sun Sep  1 07:12:30 2024: BS 1 completed
Sun Sep  1 07:12:32 2024: BS 1 completed
Sun Sep  1 07:12:34 2024: BS 1 completed
Sun Sep  1 07:12:37 2024: BS 1 completed
Sun Sep  1 07:12:39 2024: BS 1 completed
Sun Sep  1 07:12:42 2024: BS 1 completed
Sun Sep  1 07:12:44 2024: BS 1 completed
Sun Sep  1 07:12:46 2024: BS 1 completed
Sun Sep  1 07:12:49 2024: BS 1 completed
Sun Sep  1 07:12:51 2024: BS 1 completed
Sun Sep  1 07:12:54 2024: BS 1 completed
Sun Sep  1 07:12:56 2024: BS 1 completed
Sun Sep  1 07:12:58 2024: BS 1 completed
Sun Sep  1 07:13:01 2024: BS 1 completed
Sun Sep  1 07:13:03 2024: BS 1 completed
Sun Sep  1 07:13:06 2024: BS 1 completed
Sun Sep  1 07:13:08 2024: BS 1 completed
Sun Sep  1 07:13:11 2024: BS 1 completed
Sun Sep  1 07:13:13 2024: BS 1 completed
Sun Sep  1 07:13:15 2024: BS 1 completed
Sun Sep  1 07:13:18 2024: BS 1 completed
Sun Sep  1 07:13:20 2024: BS 1 completed
Sun Sep  1 07:13:23 2024: BS 1 completed
Sun Sep  1 07:13:25 2024: BS 1 completed
Sun Sep  1 07:13:27 2024: BS 1 completed
Sun Sep  1 07:13:30 2024: BS 1 completed
Sun Sep  1 07:13:32 2024: BS 1 completed
Sun Sep  1 07:13:35 2024: BS 1 completed
Sun Sep  1 07:13:37 2024: BS 1 completed
Sun Sep  1 07:13:39 2024: BS 1 completed
Sun Sep  1 07:13:42 2024: BS 1 completed
Sun Sep  1 07:13:44 2024: BS 1 completed
Sun Sep  1 07:13:47 2024: BS 1 completed
Sun Sep  1 07:13:49 2024: BS 1 completed
Sun Sep  1 07:13:52 2024: BS 1 completed
Sun Sep  1 07:13:54 2024: BS 1 completed
Sun Sep  1 07:13:56 2024: BS 1 completed
Sun Sep  1 07:13:59 2024: BS 1 completed
Sun Sep  1 07:14:01 2024: BS 1 completed
Sun Sep  1 07:14:04 2024: BS 1 completed
Sun Sep  1 07:14:06 2024: BS 1 completed
Sun Sep  1 07:14:08 2024: BS 1 completed
Sun Sep  1 07:14:11 2024: BS 1 completed
Sun Sep  1 07:14:13 2024: BS 1 completed
Sun Sep  1 07:14:16 2024: BS 1 completed
Sun Sep  1 07:14:18 2024: BS 1 completed
Sun Sep  1 07:14:20 2024: BS 1 completed
Sun Sep  1 07:14:23 2024: BS 1 completed
Sun Sep  1 07:14:25 2024: BS 1 completed
Sun Sep  1 07:14:28 2024: BS 1 completed
Sun Sep  1 07:14:30 2024: BS 1 completed
Sun Sep  1 07:14:33 2024: BS 1 completed
Sun Sep  1 07:14:35 2024: BS 1 completed
Sun Sep  1 07:14:37 2024: BS 1 completed
Sun Sep  1 07:14:40 2024: BS 1 completed
Sun Sep  1 07:14:42 2024: BS 1 completed
Sun Sep  1 07:14:45 2024: BS 1 completed
Sun Sep  1 07:14:47 2024: BS 1 completed
Sun Sep  1 07:14:49 2024: BS 1 completed
Sun Sep  1 07:14:52 2024: BS 1 completed
Sun Sep  1 07:14:54 2024: BS 1 completed
Sun Sep  1 07:14:57 2024: BS 1 completed
Sun Sep  1 07:14:59 2024: BS 1 completed
Sun Sep  1 07:15:01 2024: BS 1 completed
Sun Sep  1 07:15:04 2024: BS 1 completed
Sun Sep  1 07:15:06 2024: BS 1 completed
Sun Sep  1 07:15:09 2024: BS 1 completed
Sun Sep  1 07:15:11 2024: BS 1 completed
Sun Sep  1 07:15:14 2024: BS 1 completed
Sun Sep  1 07:15:16 2024: BS 1 completed
Sun Sep  1 07:15:18 2024: BS 1 completed
Sun Sep  1 07:15:21 2024: BS 1 completed
Sun Sep  1 07:15:23 2024: BS 1 completed
Sun Sep  1 07:15:26 2024: BS 1 completed
Sun Sep  1 07:15:28 2024: BS 1 completed
Sun Sep  1 07:15:30 2024: BS 1 completed
Sun Sep  1 07:15:33 2024: BS 1 completed
Sun Sep  1 07:15:35 2024: BS 1 completed
Sun Sep  1 07:15:38 2024: BS 1 completed
Sun Sep  1 07:15:40 2024: BS 1 completed
Sun Sep  1 07:15:42 2024: BS 1 completed
Sun Sep  1 07:15:45 2024: BS 1 completed
Sun Sep  1 07:15:47 2024: BS 1 completed
Sun Sep  1 07:15:50 2024: BS 1 completed
Sun Sep  1 07:15:52 2024: BS 1 completed
Sun Sep  1 07:15:55 2024: BS 1 completed
Sun Sep  1 07:15:57 2024: BS 1 completed
Sun Sep  1 07:15:59 2024: BS 1 completed
Sun Sep  1 07:16:02 2024: BS 1 completed
Sun Sep  1 07:16:04 2024: BS 1 completed
Sun Sep  1 07:16:07 2024: BS 1 completed
Sun Sep  1 07:16:09 2024: BS 1 completed
Sun Sep  1 07:16:11 2024: BS 1 completed
Sun Sep  1 07:16:14 2024: BS 1 completed
Sun Sep  1 07:16:16 2024: BS 1 completed
Sun Sep  1 07:16:19 2024: BS 1 completed
Sun Sep  1 07:16:21 2024: BS 1 completed
Sun Sep  1 07:16:24 2024: BS 1 completed
Sun Sep  1 07:16:26 2024: BS 1 completed
Sun Sep  1 07:16:28 2024: BS 1 completed
Sun Sep  1 07:16:31 2024: BS 1 completed
Sun Sep  1 07:16:33 2024: BS 1 completed
Sun Sep  1 07:16:36 2024: BS 1 completed
Sun Sep  1 07:16:38 2024: BS 1 completed
Sun Sep  1 07:16:40 2024: BS 1 completed
Sun Sep  1 07:16:43 2024: BS 1 completed
Sun Sep  1 07:16:45 2024: BS 1 completed
Sun Sep  1 07:16:48 2024: BS 1 completed
Sun Sep  1 07:16:50 2024: BS 1 completed
Sun Sep  1 07:16:52 2024: BS 1 completed
Sun Sep  1 07:16:55 2024: BS 1 completed
Sun Sep  1 07:16:57 2024: BS 1 completed
Sun Sep  1 07:17:00 2024: BS 1 completed
Sun Sep  1 07:17:02 2024: BS 1 completed
Sun Sep  1 07:17:05 2024: BS 1 completed
Sun Sep  1 07:17:07 2024: BS 1 completed
Sun Sep  1 07:17:09 2024: BS 1 completed
Sun Sep  1 07:17:12 2024: BS 1 completed
Sun Sep  1 07:17:14 2024: BS 1 completed
Sun Sep  1 07:17:17 2024: BS 1 completed
Sun Sep  1 07:17:19 2024: BS 1 completed
Sun Sep  1 07:17:21 2024: BS 1 completed
Sun Sep  1 07:17:24 2024: BS 1 completed
Sun Sep  1 07:17:26 2024: BS 1 completed
Sun Sep  1 07:17:29 2024: BS 1 completed
Sun Sep  1 07:17:31 2024: BS 1 completed
Sun Sep  1 07:17:34 2024: BS 1 completed
Sun Sep  1 07:17:36 2024: BS 1 completed
Sun Sep  1 07:17:38 2024: BS 1 completed
Sun Sep  1 07:17:41 2024: BS 1 completed
Sun Sep  1 07:17:43 2024: BS 1 completed
Sun Sep  1 07:17:46 2024: BS 1 completed
Sun Sep  1 07:17:48 2024: BS 1 completed
Sun Sep  1 07:17:50 2024: BS 1 completed
Sun Sep  1 07:17:53 2024: BS 1 completed
Sun Sep  1 07:17:55 2024: BS 1 completed
Sun Sep  1 07:17:58 2024: BS 1 completed
Sun Sep  1 07:18:00 2024: BS 1 completed
Sun Sep  1 07:18:03 2024: BS 1 completed
Sun Sep  1 07:18:05 2024: BS 1 completed
Sun Sep  1 07:18:07 2024: BS 1 completed
Sun Sep  1 07:18:10 2024: BS 1 completed
Sun Sep  1 07:18:12 2024: BS 1 completed
Sun Sep  1 07:18:15 2024: BS 1 completed
Sun Sep  1 07:18:17 2024: BS 1 completed
Sun Sep  1 07:18:19 2024: BS 1 completed
Sun Sep  1 07:18:22 2024: BS 1 completed
Sun Sep  1 07:18:24 2024: BS 1 completed
Sun Sep  1 07:18:27 2024: BS 1 completed
Sun Sep  1 07:18:29 2024: BS 1 completed
Sun Sep  1 07:18:32 2024: BS 1 completed
Sun Sep  1 07:18:34 2024: BS 1 completed
Sun Sep  1 07:18:36 2024: BS 1 completed
Sun Sep  1 07:18:39 2024: BS 1 completed
Sun Sep  1 07:18:41 2024: BS 1 completed
Sun Sep  1 07:18:44 2024: BS 1 completed
Sun Sep  1 07:18:46 2024: BS 1 completed
Sun Sep  1 07:18:48 2024: BS 1 completed
Sun Sep  1 07:18:51 2024: BS 1 completed
Sun Sep  1 07:18:53 2024: BS 1 completed
Sun Sep  1 07:18:56 2024: BS 1 completed
Sun Sep  1 07:18:58 2024: BS 1 completed
Sun Sep  1 07:19:01 2024: BS 1 completed
Sun Sep  1 07:19:03 2024: BS 1 completed
Sun Sep  1 07:19:05 2024: BS 1 completed
Sun Sep  1 07:19:08 2024: BS 1 completed
Sun Sep  1 07:19:10 2024: BS 1 completed
