# Supplementary material for: Structurally Diverse Nitrogen-Rich Scaffolds via Continuous Photo-Click Reactions
Source: Org Lett. 2024 Nov 26;26(49):10559–63. doi: 10.1021/acs.orglett.4c03953 (PMC11650770; doi:10.1021/acs.orglett.4c03953)
Supplement: Supplementary file 2 — ol4c03953_si_002.zip [file ol4c03953_si_002.zip › FID for publication/FIDs/3n/DC-146-F_PROTON_20240901_01.fid/log]

Sun Sep  1 06:13:32 2024: Experiment started
Sun Sep  1 06:13:46 2024: BS 1 completed
Sun Sep  1 06:13:49 2024: BS 2 completed
Sun Sep  1 06:13:53 2024: BS 3 completed
Sun Sep  1 06:13:56 2024: BS 4 completed
Sun Sep  1 06:14:00 2024: BS 5 completed
Sun Sep  1 06:14:03 2024: BS 6 completed
Sun Sep  1 06:14:07 2024: BS 7 completed
