# Supplementary material for: Structurally Diverse Nitrogen-Rich Scaffolds via Continuous Photo-Click Reactions
Source: Org Lett. 2024 Nov 26;26(49):10559–63. doi: 10.1021/acs.orglett.4c03953 (PMC11650770; doi:10.1021/acs.orglett.4c03953)
Supplement: Supplementary file 2 — ol4c03953_si_002.zip [file ol4c03953_si_002.zip › FID for publication/FIDs/3o/DC-167-C_CARBON_20241107_01.fid/log]

Thu Nov  7 00:15:27 2024: Experiment started
Thu Nov  7 00:20:03 2024: BS 1 completed
Thu Nov  7 00:20:19 2024: BS 2 completed
Thu Nov  7 00:20:35 2024: BS 3 completed
Thu Nov  7 00:20:51 2024: BS 4 completed
Thu Nov  7 00:21:07 2024: BS 5 completed
Thu Nov  7 00:21:23 2024: BS 6 completed
Thu Nov  7 00:21:39 2024: BS 7 completed
Thu Nov  7 00:21:55 2024: BS 8 completed
Thu Nov  7 00:22:11 2024: BS 9 completed
Thu Nov  7 00:22:27 2024: BS 10 completed
Thu Nov  7 00:22:43 2024: BS 11 completed
Thu Nov  7 00:22:59 2024: BS 12 completed
Thu Nov  7 00:23:15 2024: BS 13 completed
Thu Nov  7 00:23:31 2024: BS 14 completed
Thu Nov  7 00:23:47 2024: BS 15 completed
Thu Nov  7 00:24:03 2024: BS 16 completed
Thu Nov  7 00:24:19 2024: BS 17 completed
Thu Nov  7 00:24:35 2024: BS 18 completed
Thu Nov  7 00:24:51 2024: BS 19 completed
Thu Nov  7 00:25:07 2024: BS 20 completed
Thu Nov  7 00:25:23 2024: BS 21 completed
Thu Nov  7 00:25:39 2024: BS 22 completed
Thu Nov  7 00:25:55 2024: BS 23 completed
Thu Nov  7 00:26:11 2024: BS 24 completed
Thu Nov  7 00:26:27 2024: BS 25 completed
Thu Nov  7 00:26:43 2024: BS 26 completed
Thu Nov  7 00:26:59 2024: BS 27 completed
Thu Nov  7 00:27:15 2024: BS 28 completed
Thu Nov  7 00:27:31 2024: BS 29 completed
Thu Nov  7 00:27:47 2024: BS 30 completed
Thu Nov  7 00:28:03 2024: BS 31 completed
Thu Nov  7 00:28:19 2024: BS 32 completed
Thu Nov  7 00:28:35 2024: BS 33 completed
Thu Nov  7 00:28:51 2024: BS 34 completed
Thu Nov  7 00:29:07 2024: BS 35 completed
Thu Nov  7 00:29:23 2024: BS 36 completed
Thu Nov  7 00:29:39 2024: BS 37 completed
Thu Nov  7 00:29:55 2024: BS 38 completed
Thu Nov  7 00:30:11 2024: BS 39 completed
Thu Nov  7 00:30:27 2024: BS 40 completed
Thu Nov  7 00:30:43 2024: BS 41 completed
Thu Nov  7 00:30:59 2024: BS 42 completed
Thu Nov  7 00:31:15 2024: BS 43 completed
Thu Nov  7 00:31:31 2024: BS 44 completed
Thu Nov  7 00:31:47 2024: BS 45 completed
Thu Nov  7 00:32:03 2024: BS 46 completed
Thu Nov  7 00:32:19 2024: BS 47 completed
Thu Nov  7 00:32:35 2024: BS 48 completed
Thu Nov  7 00:32:51 2024: BS 49 completed
Thu Nov  7 00:33:07 2024: BS 50 completed
Thu Nov  7 00:33:23 2024: BS 51 completed
Thu Nov  7 00:33:39 2024: BS 52 completed
Thu Nov  7 00:33:55 2024: BS 53 completed
Thu Nov  7 00:34:11 2024: BS 54 completed
Thu Nov  7 00:34:27 2024: BS 55 completed
Thu Nov  7 00:34:43 2024: BS 56 completed
Thu Nov  7 00:34:59 2024: BS 57 completed
Thu Nov  7 00:35:15 2024: BS 58 completed
Thu Nov  7 00:35:31 2024: BS 59 completed
Thu Nov  7 00:35:47 2024: BS 60 completed
Thu Nov  7 00:36:03 2024: BS 61 completed
Thu Nov  7 00:36:19 2024: BS 62 completed
Thu Nov  7 00:36:35 2024: BS 63 completed
Thu Nov  7 00:36:51 2024: BS 64 completed
Thu Nov  7 00:37:07 2024: BS 65 completed
Thu Nov  7 00:37:23 2024: BS 66 completed
Thu Nov  7 00:37:39 2024: BS 67 completed
Thu Nov  7 00:37:55 2024: BS 68 completed
Thu Nov  7 00:38:11 2024: BS 69 completed
Thu Nov  7 00:38:27 2024: BS 70 completed
Thu Nov  7 00:38:43 2024: BS 71 completed
Thu Nov  7 00:38:59 2024: BS 72 completed
Thu Nov  7 00:39:15 2024: BS 73 completed
Thu Nov  7 00:39:31 2024: BS 74 completed
Thu Nov  7 00:39:47 2024: BS 75 completed
Thu Nov  7 00:40:03 2024: BS 76 completed
Thu Nov  7 00:40:19 2024: BS 77 completed
Thu Nov  7 00:40:35 2024: BS 78 completed
Thu Nov  7 00:40:51 2024: BS 79 completed
Thu Nov  7 00:41:07 2024: BS 80 completed
Thu Nov  7 00:41:23 2024: BS 81 completed
Thu Nov  7 00:41:39 2024: BS 82 completed
Thu Nov  7 00:41:55 2024: BS 83 completed
Thu Nov  7 00:42:11 2024: BS 84 completed
Thu Nov  7 00:42:27 2024: BS 85 completed
Thu Nov  7 00:42:43 2024: BS 86 completed
Thu Nov  7 00:42:59 2024: BS 87 completed
Thu Nov  7 00:43:15 2024: BS 88 completed
Thu Nov  7 00:43:31 2024: BS 89 completed
Thu Nov  7 00:43:47 2024: BS 90 completed
Thu Nov  7 00:44:03 2024: BS 91 completed
Thu Nov  7 00:44:19 2024: BS 92 completed
Thu Nov  7 00:44:35 2024: BS 93 completed
Thu Nov  7 00:44:51 2024: BS 94 completed
Thu Nov  7 00:45:07 2024: BS 95 completed
Thu Nov  7 00:45:23 2024: BS 96 completed
Thu Nov  7 00:45:39 2024: BS 97 completed
Thu Nov  7 00:45:55 2024: BS 98 completed
Thu Nov  7 00:46:11 2024: BS 99 completed
Thu Nov  7 00:46:27 2024: BS 100 completed
Thu Nov  7 00:46:43 2024: BS 101 completed
Thu Nov  7 00:46:59 2024: BS 102 completed
Thu Nov  7 00:47:15 2024: BS 103 completed
Thu Nov  7 00:47:31 2024: BS 104 completed
Thu Nov  7 00:47:47 2024: BS 105 completed
Thu Nov  7 00:48:03 2024: BS 106 completed
Thu Nov  7 00:48:19 2024: BS 107 completed
Thu Nov  7 00:48:35 2024: BS 108 completed
Thu Nov  7 00:48:51 2024: BS 109 completed
Thu Nov  7 00:49:07 2024: BS 110 completed
Thu Nov  7 00:49:23 2024: BS 111 completed
Thu Nov  7 00:49:39 2024: BS 112 completed
Thu Nov  7 00:49:55 2024: BS 113 completed
Thu Nov  7 00:50:11 2024: BS 114 completed
Thu Nov  7 00:50:27 2024: BS 115 completed
Thu Nov  7 00:50:43 2024: BS 116 completed
Thu Nov  7 00:50:59 2024: BS 117 completed
Thu Nov  7 00:51:15 2024: BS 118 completed
Thu Nov  7 00:51:31 2024: BS 119 completed
Thu Nov  7 00:51:47 2024: BS 120 completed
Thu Nov  7 00:52:03 2024: BS 121 completed
Thu Nov  7 00:52:19 2024: BS 122 completed
Thu Nov  7 00:52:35 2024: BS 123 completed
Thu Nov  7 00:52:51 2024: BS 124 completed
