# Supplementary material for: Structurally Diverse Nitrogen-Rich Scaffolds via Continuous Photo-Click Reactions
Source: Org Lett. 2024 Nov 26;26(49):10559–63. doi: 10.1021/acs.orglett.4c03953 (PMC11650770; doi:10.1021/acs.orglett.4c03953)
Supplement: Supplementary file 2 — ol4c03953_si_002.zip [file ol4c03953_si_002.zip › FID for publication/FIDs/3o/DC-167-C_FLUORINE_20241106_01.fid/log]

Wed Nov  6 16:49:18 2024: Experiment started
Wed Nov  6 16:49:28 2024: BS 1 completed
Wed Nov  6 16:49:32 2024: BS 2 completed
Wed Nov  6 16:49:36 2024: BS 3 completed
Wed Nov  6 16:49:40 2024: BS 4 completed
Wed Nov  6 16:49:44 2024: BS 5 completed
Wed Nov  6 16:49:48 2024: BS 6 completed
Wed Nov  6 16:49:52 2024: BS 7 completed
Wed Nov  6 16:49:56 2024: BS 8 completed
Wed Nov  6 16:50:00 2024: BS 9 completed
Wed Nov  6 16:50:04 2024: BS 10 completed
Wed Nov  6 16:50:08 2024: BS 11 completed
Wed Nov  6 16:50:12 2024: BS 12 completed
Wed Nov  6 16:50:16 2024: BS 13 completed
Wed Nov  6 16:50:20 2024: BS 14 completed
Wed Nov  6 16:50:24 2024: BS 15 completed
